# Supplementary material for: GT‐Seq Panel Development for Species Identification and Parentage Analysis of Closely Related Hybridising Scaphirhynchus Sturgeons
Source: Mol Ecol Resour. 2026 Mar 27;26(3):e70124. doi: 10.1111/1755-0998.70124 (PMC13031409; doi:10.1111/1755-0998.70124)
Supplement: Supplementary file 2 — Table S1: 120 sample information for Scaphirhynchus GT‐seq marker panel development. Table S2: 428 baseline sample and genotype information for Pallid and Shovelnose Sturgeon used for Scaphirhynchus GT‐seq marker optimisation and validation. Table S3: Genotype of 85 samples with shared ddRAD‐seq and GT‐seq data in 356 SNP loci for concordant analysis. Table S4: 126 broodstock info and microsatellite genotype. Table S5: Parameter settings of simulation of parentage analysis with sex known in Cervus. Table S6: 267 probe sequences. Table S7: 267 primer sequences. Table S8: NewHybrids results of 428 baseline samples in 19 microsatellite panel. Table S9: NewHybrids results of 428 baseline samples in 267 SNP panel. Table S10: Allele frequency of Pallid Sturgeon for GT‐seq 267 SNP panel. Table S11: Allele frequency of Shovelnose Sturgeon for GT‐seq 267 SNP panel. Table S12: Allele frequency of Pallid Sturgeon for 19 microsatellite panel. Table S13: Allele frequency of Shovelnose Sturgeon for 19 microsatellite panel. Table S14: Genotype frequency of Pallid Sturgeon for GT‐seq 267 SNP panel. Table S15: Genotype frequency of Shovelnose Sturgeon for GT‐seq 267 SNP panel. Table S16: Genotype frequency of Pallid Sturgeon for 19 microsatellite panel. Table S17: Genotype frequency of Shovelnose Sturgeon for 19 microsatellite panel. Table S18: Heterozygosity for each locus in imputated genotype from P‐loci panel (126 broodstock). Table S19: Heterozygosity for each locus in imputated genotype from S‐loci panel (126 broodstock). Table S20: Heterozygosity for each locus in imputated genotype from SNP panel (126 broodstock). Table S21: Heterozygosity for each locus in imputated genotype from usate panel (126 broodstock). [file MEN-26-e70124-s001.xlsx]

## Sheet: Statement
This supplemental file corresponds to the paper titled “GT-seq panel development for species identification and parentage analysis of closely related hybridizing Scaphirhynchus sturgeons”.
Disclaimer: Any use of trade, firm, or product names is for descriptive purposes only and does not imply endorsement by the U.S. Government.

## Sheet: TOC
Table of Content	Title
TableS1	120 sample information for Scaphirhynchus GT-seq marker panel development
TableS2	428 baseline sample and genotype information for Pallid and Shovelnose Sturgeon used for Scaphirhynchus GT-seq marker optimization and validation
TableS3	Genotype of 85 samples with shared ddRAD-seq and GT-seq data in 356 SNP loci for concordant analysis
TableS4	126 broodstock info and microsatellite genotype
TableS5	Parameter settings of simulation of parentage analysis with sex known in Cervus
TableS6	267 probe sequences
TableS7	267 primer sequences
TableS8	NewHybrids results of 428 baseline samples in 19 microsatellite panel
TableS9	NewHybrids results of 428 baseline samples in 267 SNP panel
TableS10	Allele frequency of Pallid Sturgeon for GT-seq 267 SNP panel
TableS11	Allele frequency of Shovelnose Sturgeon for GT-seq 267 SNP panel
TableS12	Allele frequency of Pallid Sturgeon for 19 microsatellite panel
TableS13	Allele frequency of Shovelnose Sturgeon for 19 microsatellite panel
TableS14	Genotype frequency of Pallid Sturgeon for GT-seq 267 SNP panel
TableS15	Genotype frequency of Shovelnose Sturgeon for GT-seq 267 SNP panel
TableS16	Genotype frequency of Pallid Sturgeon for 19 microsatellite panel
TableS17	Genotype frequency of Shovelnose Sturgeon for 19 microsatellite panel
TableS18	Heterozygosity for each locus in imputated genotype from P-loci panel (126 broodstock)
TableS19	Heterozygosity for each locus in imputated genotype from S-loci panel (126 broodstock)
TableS20	Heterozygosity for each locus in imputated genotype from SNP panel (126 broodstock)
TableS21	Heterozygosity for each locus in imputated genotype from usate panel (126 broodstock)

## Sheet: TableS1
Table S1. Information for 120 samples used in the development of the Scaphirhynchus GT-seq marker panel. PLS = Pallid Sturgeon; SVS = Shovelnose Sturgeon. “Sample_Obtained_Region” indicates the management unit where each fish was collected. Columns Spl12–Spl173 represent genotypes at 19 microsatellite loci.
Tissue_Type	ID	Alias	Species	Sample_Obtained_Region	Origin	GenStock	Spl12	Spl15	Spl18	Spl19	Spl26	Spl30	Spl34	Spl35	Spl36	Spl40	Spl53	Spl56	Spl60	Spl101	Spl105	Spl106	Spl119	Spl158	Spl173
Finclip	RSP-001	GPM-048	PLS	GPMU	Wild	GPMU	175175	196196	241245	243247	295297	259263	335343	231251	353357	233233	225225	226230	201203	284288	134146	224232	232264	204216	218218
Finclip	RSP-002	MOS-053	PLS	GPMU	Wild	GPMU	175175	194196	243243	237243	307307	261269	333343	251257	353369	233237	221225	228230	203203	288292	134134	224224	232264	216224	218218
Finclip	RSP-003	MOS-065	PLS	GPMU	Wild	GPMU	175175	194196	245245	243247	297309	259261	339347	237251	353369	231235	225237	230230	201205	288292	122138	232232	232264	212228	206206
Finclip	RSP-004	SA-002	PLS	GPMU	Wild	GPMU	175175	196196	243243	241245	297297	259267	339347	231237	355357	229235	225225	228230	201203	292292	134138	216236	272272	216232	218218
Finclip	RSP-007	MOS-062	PLS	GPMU	Wild	GPMU	175175	196196	243245	245245	309323	259259	333335	231237	353353	229231	221233	228230	201203	288288	122146	224232	232264	224228	206218
Finclip	RSP-009	GPM-045	PLS	GPMU	Wild	GPMU	175175	194196	243243	243247	293311	259259	335335	251251	353369	235235	225237	230230	201201	288296	134134	224252	232272	216228	206206
Finclip	RSP-011	MOS-042	PLS	GPMU	Wild	GPMU	175175	196196	247247	245247	297323	259267	335339	233251	355369	221223	225237	226228	203203	284292	134134	232236	232264	212228	218218
Finclip	RSP-012	NA	PLS	GPMU	Wild	GPMU	175175	196196	243243	241241	293311	259259	335339	237253	353353	229233	225237	228230	201201	288288	122138	216232	252264	204228	206218
Finclip	RSP-015	NA	PLS	GPMU	Wild	GPMU	175175	196196	243247	243243	297307	259259	333333	239251	359369	229229	225225	226230	201203	288288	134134	224224	264272	216228	206218
Finclip	RSP-016	MOS-052	PLS	GPMU	Wild	GPMU	175175	194196	243247	243247	295309	259269	333339	235251	355369	231237	221225	224230	201203	272292	138138	224232	264264	204224	206218
Finclip	RSP-017	GPM-055	PLS	GPMU	Wild	GPMU	175175	194208	243243	243243	297329	253259	333335	237239	353357	229229	237237	226230	203203	288292	134134	232232	264264	228232	218218
Finclip	RSP-018	GPM-077	PLS	GPMU	Wild	GPMU	175175	196196	243245	245245	297323	261261	333347	237239	353355	229235	225237	228232	203203	288288	134134	224232	232264	216228	218218
Finclip	RSP-020	GPM-078	PLS	GPMU	Wild	GPMU	175175	196196	243243	243247	295295	259261	317335	237239	355355	229233	225237	230232	201203	292296	134134	224236	232232	216216	206206
Finclip	RSP-021	PF-007	PLS	GPMU	Wild	GPMU	175175	194208	243243	247247	303307	259267	333343	239251	353355	229231	225237	228230	201203	288292	134134	224232	232232	204224	214218
Finclip	RSP-023	MOS-048	PLS	GPMU	Wild	GPMU	175175	196208	243245	247247	297309	261267	335335	233237	353353	231235	225225	228230	201201	292292	134134	228232	232272	216228	206206
Finclip	RSP-024	GPM-076	PLS	GPMU	Wild	GPMU	175175	208208	243243	245245	293297	259267	333343	251251	353357	221223	225225	230230	201203	288292	134134	232232	260272	228228	206218
Finclip	RSP-030	GPM-018	PLS	GPMU	Wild	GPMU	175175	196228	241243	243247	297323	261267	333333	237237	355355	231235	233237	228230	201201	288288	134134	224232	232264	212216	206206
Finclip	RSP-031	MOS-657	PLS	CLMU	Wild	CLMU	175175	196196	243243	243245	323327	259261	335335	251251	353355	231233	225233	230230	201205	284292	134134	220232	232264	224228	206218
Finclip	RSP-032	MOS-586	PLS	CLMU	Wild	CLMU	175175	196196	243245	241247	295297	259259	339343	237237	353353	235235	221225	206224	201203	284292	134138	216224	264264	224224	218218
Finclip	RSP-033	MOS-681	PLS	CLMU	Wild	CLMU	175175	194196	243245	247247	295323	259265	335339	231251	369369	229229	225225	228230	201205	284292	138138	232232	232232	204204	206214
Finclip	RSP-034	MOS-440	PLS	CLMU	Wild	CLMU	175175	194196	243247	239247	297325	267269	335335	251257	353355	229233	225225	210230	201203	284288	134138	232232	232264	224224	206218
Finclip	RSP-035	MOS-658	PLS	CLMU	Wild	CLMU	175175	196210	243243	243245	295295	259269	339351	237253	355355	229235	225237	208228	193205	288292	134134	216220	232260	208224	206206
Finclip	RSP-036	MOS-790	PLS	CLMU	Hatchery	GPMU	175175	194196	243243	243245	307325	259267	335339	237251	353359	229229	225237	224230	201205	284292	122138	224232	232264	224228	218218
Finclip	RSP-037	MOS-100	PLS	CLMU	Wild	CLMU	175175	196196	245245	243243	297297	263267	335339	237239	355355	229231	225225	228228	193201	292292	138138	224232	232272	216228	206218
Finclip	RSP-038	MOS-791	PLS	CLMU	Wild	CLMU	175175	196196	243245	245245	293295	259259	339343	237255	355355	221229	225233	230230	205205	284292	134138	232232	232232	204212	206218
Finclip	RSP-039	MOS-792	PLS	CLMU	Hatchery	GPMU	175175	196196	243243	241243	307325	259259	335339	237251	353355	233235	225237	224230	203203	284292	122138	232232	232272	224228	218218
Finclip	RSP-040	MOS-793	PLS	CLMU	Hatchery	GPMU	175175	194194	241243	241245	307309	259267	333339	239239	355369	223229	223225	226232	201201	288292	122122	232232	232264	216216	218218
Finclip	RSP-041	MOS-794	PLS	CLMU	Hatchery	GPMU	175175	194194	243243	243247	295309	259259	333335	239253	353369	229229	225233	226230	203205	288292	134138	224232	232264	204224	206218
Finclip	RSP-042	MOS-642	PLS	CLMU	Wild	CLMU	175175	196196	243245	243245	295327	243259	343351	237257	353355	231235	221237	228230	203205	284288	134134	220232	232232	224228	206218
Finclip	RSP-043	NA	PLS	CLMU	Wild	CLMU	169175	194228	243245	245247	297323	269269	319339	231237	351353	223235	221225	220232	201203	284292	134134	224232	260272	228228	206218
Finclip	RSP-045	MOS-703	PLS	CLMU	Wild	CLMU	175175	194208	243243	245245	307315	259261	335339	237237	369371	229223	225231	228228	201201	284292	134134	232232	232264	208224	218218
Finclip	RSP-046	MOS-399	PLS	CLMU	Wild	CLMU	175175	196196	243245	241247	305323	259263	333341	231239	349353	229235	225225	226228	201201	284292	134134	216232	232232	216224	206218
Finclip	RSP-047	MOS-301	PLS	CLMU	Wild	CLMU	175175	196196	243243	247247	295297	259269	335339	237259	353371	223235	225237	228230	203203	288292	138146	220224	232272	196212	206218
Finclip	RSP-048	MOS-561	PLS	CLMU	Wild	CLMU	175175	196196	243243	243247	297323	253259	335343	255255	355369	229235	225233	228230	201205	280280	126134	216220	232264	204228	218218
Finclip	RSP-049	MOS-692	PLS	CLMU	Hatchery	GPMU	175175	194196	243245	243247	297297	259259	335339	239253	353369	223237	233237	224230	203203	272288	134138	224224	264264	204228	206218
Finclip	RSP-050	MOS-688	PLS	CLMU	Hatchery	GPMU	175175	196196	243243	241245	297325	259267	335335	237251	353359	233235	225237	226230	203203	284292	134138	224232	232264	224228	218218
Finclip	RSP-051	MOS-621	PLS	CLMU	Wild	CLMU	175175	194196	243245	245245	293295	259261	339339	237237	355355	229229	225233	228228	201205	292292	134138	232232	232232	212224	206206
Finclip	RSP-052	MOS-680	PLS	CLMU	Wild	CLMU	175175	196196	243243	241243	295309	259259	339351	237253	355355	229235	225233	208228	205205	284292	134134	220232	232260	204224	206206
Finclip	RSP-053	MOS-640	PLS	CLMU	Wild	CLMU	175175	196196	245245	247247	301327	259261	339339	233237	349355	229233	225225	228230	203205	284292	134138	220224	232272	212228	206226
Finclip	RSP-054	MOS-416	PLS	CLMU	Wild	CLMU	175175	196196	243243	247247	295323	259259	335335	251255	355355	229231	225233	228232	201205	284288	134134	216232	232232	208224	218218
Finclip	RSP-055	MOS-659	PLS	CLMU	Wild	CLMU	169175	198198	243243	243245	315325	259265	335341	233237	355355	229229	225239	230230	201205	280292	134134	224232	232264	224228	206206
Finclip	RSP-056	MOS-687	PLS	CLMU	Wild	CLMU	175175	196208	243243	243247	297325	263267	333333	251255	353353	233235	225225	230230	201203	292292	134134	232232	260264	204212	218222
Finclip	RSP-057	NA	PLS	CLMU	Wild	CLMU	175175	196196	243245	243247	323325	259259	339341	237237	353353	231233	225225	228230	203203	288292	134134	224232	260260	224228	206218
Finclip	RSP-058	MOS-641	PLS	CLMU	Wild	CLMU	175175	208210	243243	243247	295311	259259	339347	237237	353369	221235	225233	228230	193203	284292	134134	224236	252264	204224	206218
Finclip	RSP-059	MOS-702	PLS	CLMU	Wild	CLMU	175175	196196	243245	247247	295297	259263	333339	237239	353369	229223	225231	228230	193203	284292	134138	232232	260260	224224	218218
Finclip	RSP-060	MOS-771	PLS	CLMU	Wild	CLMU	175175	194208	243243	243243	297307	259259	333337	231251	355355	229235	233233	226230	203205	280280	134138	228232	264264	224228	218218
Finclip	RSP-061	NA	PLS	Captive	Hatchery	GPMU	175175	196196	243243	243243	295315	259263	335347	237253	357359	223235	225237	224228	203205	272288	122138	232232	260264	216224	206206
Finclip	RSP-062	NA	PLS	Captive	Hatchery	GPMU	175175	194194	243243	243247	295297	259259	333335	233237	369369	231235	225225	228230	201203	284292	134138	232232	232264	204216	218218
Finclip	RSP-063	NA	PLS	Captive	Hatchery	GPMU	175175	194196	243243	245245	297325	259259	335343	237253	353359	233233	225225	226228	201203	288292	138138	224228	232272	204216	206206
Finclip	RSP-064	NA	PLS	Captive	Hatchery	GPMU	175175	196210	241243	243245	309325	259259	333333	231235	353355	229235	221233	228230	203203	288292	134146	224236	232264	204228	206218
Finclip	RSP-065	NA	PLS	Captive	Hatchery	GPMU	175175	194194	245245	245245	297331	259265	335337	235237	353353	229235	225233	212230	203203	288292	134138	232232	264264	204224	214218
Finclip	RSP-066	NA	PLS	Captive	Hatchery	GPMU	175175	196196	243245	241241	297323	259269	333347	239251	353371	229233	233237	224226	203205	284284	134134	224232	260272	216228	218218
Finclip	RSP-069	NA	PLS	Captive	Hatchery	GPMU	175175	186194	243243	239247	295323	259267	333333	233237	355357	223235	225237	230232	201201	292292	134134	232240	232260	224228	206218
Finclip	RSP-070	NA	PLS	Captive	Hatchery	GPMU	175175	194196	243243	241243	297297	259267	335343	237237	353355	229237	221225	212228	201201	288292	122134	232232	264264	216228	218218
Finclip	RSP-072	NA	PLS	Captive	Hatchery	GPMU	175175	194196	243245	245247	295297	259261	335347	233237	353369	233235	225225	228230	201201	284292	134138	232232	264272	212216	206218
Finclip	RSP-074	NA	PLS	Captive	Hatchery	GPMU	175175	208210	243243	245245	293295	259267	333333	235237	353369	229229	233237	228230	201203	292292	134138	216224	232260	204216	218218
Finclip	RSP-076	NA	PLS	Captive	Hatchery	GPMU	175175	196196	243245	241245	297307	259267	335335	233235	355357	221231	225233	230230	201203	292292	122126	216232	232264	228228	206218
Finclip	RSP-078	NA	PLS	Captive	Hatchery	GPMU	175175	194196	243243	241247	297297	259259	333333	237239	355355	235235	237237	230232	201205	288288	126134	216224	260264	216216	218218
Finclip	RSP-080	NA	PLS	Captive	Hatchery	GPMU	175175	194194	243243	243245	297325	253259	333343	231233	355355	221229	225233	228230	201205	284292	122134	232232	264272	216228	218218
Finclip	RSP-081	NA	PLS	Captive	Hatchery	GPMU	175175	196208	243247	243247	295309	259267	335345	237237	353357	229235	237237	228230	201203	292292	122134	224236	232264	216228	206218
Finclip	RSP-082	NA	PLS	Captive	Hatchery	GPMU	175175	196208	243243	237247	297323	259259	333343	235251	369369	223231	225237	226228	201203	284292	134146	224232	232264	216224	218218
Finclip	RSP-083	NA	PLS	Captive	Hatchery	GPMU	175175	196210	243245	241247	297297	259259	339339	235235	355357	221235	237237	228230	201201	284284	122138	224232	232232	216236	206206
Finclip	RSP-084	NA	PLS	Captive	Hatchery	GPMU	175175	194208	243245	241243	293309	259261	333335	235251	369375	229229	225233	224226	203203	292296	134138	216232	272272	204216	206218
Finclip	RSP-086	NA	PLS	Captive	Hatchery	GPMU	175175	194228	243243	243245	323327	261267	333339	237251	353353	235235	225237	226226	201201	272292	138138	228232	260264	204212	218218
Finclip	RSP-088	NA	PLS	Captive	Hatchery	GPMU	175175	196196	243243	241247	307323	253261	335339	233237	353375	221235	221225	230232	201203	288292	134134	224252	232272	212224	206218
Finclip	RSP-089	NA	PLS	Captive	Hatchery	GPMU	175175	194194	243243	245247	309325	259261	333335	237237	353353	229229	233237	226230	201203	284292	134138	224232	264272	224228	214218
Finclip	RSP-090	NA	PLS	Captive	Hatchery	GPMU	175175	194194	241245	243247	307309	259259	333335	237239	353353	223231	223225	230230	201203	288292	122134	232232	252264	216228	218218
Finclip	RSS-001	NA	SVS	CLMU	Wild	CLMU	173175	194208	243245	243243	299323	257259	317333	235237	359361	227231	223225	210210	201201	292292	126134	224228	256256	204224	218218
Finclip	RSS-002	NA	SVS	CLMU	Wild	CLMU	173181	198208	243249	241243	313319	257259	317335	237241	353355	233235	223223	210210	201203	288288	134134	224224	258268	224224	226226
Finclip	RSS-005	NA	SVS	CLMU	Wild	CLMU	173175	196244	243243	243247	327329	259267	343347	237249	355361	233243	225233	208210	201205	284292	134134	224240	260260	216216	210222
Finclip	RSS-006	NA	SVS	CLMU	Wild	CLMU	175177	194196	243245	243245	311319	259259	317331	235241	355355	215229	233237	230230	197203	284284	126134	224236	256272	216228	210226
Finclip	RSS-007	NA	SVS	CLMU	Wild	CLMU	175183	194198	245245	239245	317321	259265	311343	237251	353355	233235	221221	208220	201203	276284	138138	208224	256264	212232	218218
Finclip	RSS-008	NA	SVS	CLMU	Wild	CLMU	175175	200208	245245	243247	299309	259259	319325	237249	347357	229229	221225	208210	193203	280288	126146	232236	232260	216224	218234
Finclip	RSS-010	NA	SVS	CLMU	Wild	CLMU	175175	196198	243245	243247	293305	261263	319359	231245	361361	221233	223225	210212	201203	288292	134134	220244	268268	208220	218226
Finclip	RSS-011	NA	SVS	CLMU	Wild	CLMU	175175	194198	245249	241247	321327	259259	317335	243251	355369	229229	221233	216220	201203	280292	126138	220236	264268	224224	206218
Finclip	RSS-013	NA	SVS	CLMU	Wild	CLMU	175175	186214	243249	237243	311343	243263	325335	231257	353375	219235	221225	204204	201203	280284	138138	224224	260268	204204	214226
Finclip	RSS-014	NA	SVS	CLMU	Wild	CLMU	175177	194202	243243	241249	315331	259269	331341	235237	355369	233235	225225	210226	201203	284296	134138	224228	258260	196224	210222
Finclip	RSS-015	NA	SVS	CLMU	Wild	CLMU	175175	194210	243243	245247	301307	259265	347351	233233	355357	229229	221227	204216	201203	292304	134134	232268	232256	216216	218226
Finclip	RSS-017	NA	SVS	CLMU	Wild	CLMU	177181	194196	243245	241243	297315	259259	333353	237249	355381	235241	225225	210228	201201	284296	126134	224232	256260	204204	210218
Finclip	RSS-018	NA	SVS	CLMU	Wild	CLMU	173175	194198	243243	241245	309323	259259	329343	231247	355369	219227	225225	208220	197203	276292	126138	224228	252252	216224	210234
Finclip	RSS-019	NA	SVS	CLMU	Wild	CLMU	175181	208232	245249	241241	319325	259265	319335	241241	359359	221233	223233	210210	201203	276280	134134	224232	268268	208208	218222
Finclip	RSS-020	NA	SVS	CLMU	Wild	CLMU	173175	198208	245245	241243	325327	265273	339351	237247	357357	221231	225225	208208	201205	284296	114130	224236	252260	204216	210218
Finclip	RSS-022	NA	SVS	CLMU	Wild	CLMU	175175	186198	243243	241241	299323	257265	329339	235243	355357	215235	225225	206216	201203	292296	134138	224228	232260	204232	214218
Finclip	RSS-023	NA	SVS	CLMU	Wild	CLMU	175181	194204	245249	245247	311321	247257	341349	231257	361375	223233	221233	204206	201203	272284	138138	216224	256264	204216	218230
Finclip	RSS-024	NA	SVS	CLMU	Wild	CLMU	175177	208242	245245	243245	297331	263269	335339	243251	355367	223237	221225	208210	201203	280280	138138	224232	260272	216224	218222
Finclip	RSS-025	NA	SVS	CLMU	Wild	CLMU	175177	198210	243245	241243	287297	259267	341351	251263	353357	225231	225225	208208	203205	272284	134142	232240	262264	216216	218226
Finclip	RSS-026	NA	SVS	CLMU	Wild	CLMU	175177	196198	243245	243245	311317	259259	319329	233239	355365	223237	225233	204212	201203	288296	126126	224228	258268	208228	214218
Finclip	RSS-027	NA	SVS	CLMU	Wild	CLMU	173175	194210	243245	243249	323325	259263	319329	243251	355359	221225	225225	206210	201203	276292	134134	228228	260262	208224	214218
Finclip	RSS-028	NA	SVS	CLMU	Wild	CLMU	175175	186198	245245	239247	307327	259269	333347	233237	357363	221231	221233	220230	201203	284296	134138	232232	232264	204216	214218
Finclip	RSS-029	NA	SVS	CLMU	Wild	CLMU	173181	194208	243245	243247	317323	259265	319343	241241	353357	229229	221225	210214	203203	284284	130134	216224	258260	204224	210218
Finclip	RSS-030	NA	SVS	CLMU	Wild	CLMU	173183	194198	243245	241245	311317	263267	331341	237245	355361	217223	225233	208226	193203	272292	130134	232236	260262	204224	226234
Finclip	RSS-031	NA	SVS	GPMU	Wild	GPMU	175181	204228	245249	241243	311325	259263	313317	233245	361361	227227	221233	216226	203203	284296	122134	236236	232256	204220	210218
Finclip	RSS-032	NA	SVS	GPMU	Wild	GPMU	175181	194208	245245	241241	293325	259269	337341	229245	355357	227229	225233	220224	201203	284292	134134	224236	260264	216224	210214
Finclip	RSS-033	NA	SVS	GPMU	Wild	GPMU	177177	196198	245245	241243	295325	257267	313351	237245	355355	225231	225233	204210	203203	284284	138138	228248	252260	216216	226226
Finclip	RSS-034	NA	SVS	GPMU	Wild	GPMU	177177	198208	243243	241241	315329	257267	317353	233245	353353	227229	225225	210212	201203	284292	138138	228236	262264	208224	210218
Finclip	RSS-035	NA	SVS	GPMU	Wild	GPMU	175175	186196	245245	241247	303317	259263	341343	245249	355369	225235	221221	228230	201203	280284	134138	216224	260264	208216	210218
Finclip	RSS-037	NA	SVS	GPMU	Wild	GPMU	175175	196196	243245	247247	323335	259259	339343	229249	355355	229233	225233	230230	201201	272300	138138	224228	232264	212232	226226
Finclip	RSS-038	NA	SVS	GPMU	Wild	GPMU	175175	198208	243245	237243	293327	263269	341347	229251	357359	233241	233233	210228	201203	284292	134146	236248	262268	196208	210226
Finclip	RSS-039	NA	SVS	GPMU	Wild	GPMU	181181	204246	243245	241247	323343	261269	317341	237245	357357	229233	221227	220220	201203	284292	134138	224224	256260	208232	206226
Finclip	RSS-040	NA	SVS	GPMU	Wild	GPMU	173175	200204	245245	241247	311325	259269	317341	229237	355355	227229	225225	210210	201203	280288	138138	224228	256258	196216	206226
Finclip	RSS-041	NA	SVS	GPMU	Wild	GPMU	175175	194198	245245	241243	313327	257259	333343	229249	355375	229229	223225	210220	201201	272284	134134	224236	252252	220232	206226
Finclip	RSS-042	NA	SVS	GPMU	Wild	GPMU	173177	198204	245245	245247	317325	257259	337343	237257	355361	221229	227233	210220	201201	280288	138138	224232	232260	208232	222226
Finclip	RSS-043	NA	SVS	GPMU	Wild	GPMU	175175	194208	245245	245245	291295	265267	329333	249257	351351	227233	225225	204220	201203	280292	138138	228236	260264	216232	218226
Finclip	RSS-044	NA	SVS	GPMU	Wild	GPMU	175181	194194	243245	241247	301311	259263	317353	229249	355357	229243	225225	206216	203203	284292	134134	228236	260268	196216	218226
Finclip	RSS-045	NA	SVS	GPMU	Wild	GPMU	175175	196198	245245	241247	323347	259265	329341	229245	353369	227235	221223	210226	201201	284292	134134	228236	262264	204220	206214
Finclip	RSS-046	NA	SVS	GPMU	Wild	GPMU	175181	198198	245245	243243	299329	259269	319341	245251	355355	233233	225225	224230	201203	284292	122138	232240	232272	208216	210226
Finclip	RSS-047	NA	SVS	GPMU	Wild	GPMU	175175	194194	245245	241241	309329	261263	333335	233253	355361	227233	225225	204226	203203	280280	134138	232232	248264	212216	218226
Finclip	RSS-048	NA	SVS	GPMU	Wild	GPMU	181181	198202	243243	237247	299325	259259	317319	229235	357361	221233	223225	212216	201201	272284	138138	228232	248260	208216	218226
Finclip	RSS-050	NA	SVS	GPMU	Wild	GPMU	173181	186196	243245	241247	321325	259261	329341	237253	353357	233233	233233	228228	201203	284284	138138	232236	260264	204216	214218
Finclip	RSS-051	NA	SVS	GPMU	Wild	GPMU	175181	204208	245245	241243	317327	259259	333341	235237	351369	221221	225225	226228	203203	284288	134138	224248	256264	196204	210226
Finclip	RSS-052	NA	SVS	GPMU	Wild	GPMU	175177	194194	243245	241243	293315	259259	317335	237261	355377	233233	223225	224228	203205	288292	134134	224232	248264	204232	226226
Finclip	RSS-053	NA	SVS	GPMU	Wild	GPMU	177181	198202	245245	239241	295305	259259	319341	235237	355361	229233	225233	210226	203203	280280	134134	228248	256264	228232	218222
Finclip	RSS-054	NA	SVS	GPMU	Wild	GPMU	175177	204228	241243	241247	301305	259261	341353	243245	355357	229229	221225	210228	201201	288292	134134	224224	264264	196228	210214
Finclip	RSS-055	NA	SVS	GPMU	Wild	GPMU	175177	198198	243245	241247	307331	263265	317341	229245	355375	225235	223225	226226	201203	284284	138146	224236	262264	208220	218226
Finclip	RSS-061	NA	SVS	GPMU	Wild	GPMU	175175	198198	245245	241243	301331	263267	325353	239249	345365	219233	225225	220226	201203	284292	138138	224236	256272	216224	210214
Finclip	RSS-062	NA	SVS	GPMU	Wild	GPMU	175175	196208	243245	241247	307315	263267	335341	239245	355355	229229	225225	210224	203203	284288	134134	228232	260264	204204	214226
Finclip	RSS-063	NA	SVS	GPMU	Wild	GPMU	175179	194208	245245	243247	325335	263263	335341	229249	375377	225233	225225	204230	203203	284288	134134	216224	232260	216228	214226
Finclip	RSS-064	NA	SVS	GPMU	Wild	GPMU	175177	194194	243245	243247	309325	261265	333341	237245	359375	221235	227233	224230	203203	284292	134134	224228	258258	196208	222226
Finclip	RSS-065	NA	SVS	GPMU	Wild	GPMU	181181	194196	243245	245247	315323	267267	317341	237243	355359	229229	225225	212220	201203	272288	126134	228232	232256	208228	218226
Finclip	RSS-066	NA	SVS	GPMU	Wild	GPMU	175175	194194	243245	247251	325325	243263	341353	231237	355359	229233	223225	224230	201203	280292	138138	224232	260262	212232	218226

## Sheet: TableS2
Table S2. Baseline sample and genotype information for 428 Pallid and Shovelnose Sturgeon used for Scaphirhynchus GT-seq marker optimization and validation. MU = Management Unit; %GT = genotype rate; Z-score = parameter used in NewHybrids to assign individuals of known origin as priors. Columns M012–M173 represent microsatellite genotypes, and columns P_004–S_332 represent GT-seq SNP genotypes.
Sample	MU	Species	%GT	Index	Z-score	M012	M015	M018	M019	M026	M030	M034	M035	M036	M040	M053	M056	M060	M101	M105	M106	M119	M158	M173	P_004	P_005	P_008	P_011	P_012	P_014	P_015	P_028	P_029	P_032	P_033	P_035	P_036	P_037	P_038	P_039	P_040	P_041	P_043	P_044	P_048	P_050	P_051	P_055	P_056
LMB-011	CLMU	Pallid	92.31	1	z0	175175	196196	243243	239247	293315	259269	335339	233237	353353	229235	221233	224228	201205	288292	134134	224232	232232	204224	218218	002002	001003	003003	001004	001003	001003	001003	002004	001003	003004	001002	002002	003004	004004	004004	001003	001004	001003	002004	001004	002002	003003	003003	004004	003004
LMB-015	CLMU	Pallid	96.99	2	z0	175175	194196	243245	247247	297323	259263	335339	231237	353355	229231	225233	228228	201201	292292	134138	232232	264272	204208	206218	002002	001003	001001	001004	001001	001003	001003	002002	003003	004004	001002	002004	004004	004004	002004	001001	001004	001001	002004	001004	002004	001003	001001	001004	003004
LMB-016	CLMU	Pallid	95.32	3	z0	175175	196196	243245	245247	295297	259267	337343	237253	355355	229235	225225	210230	201201	284284	134134	216216	232232	204212	206218	002004	003003	001003	001004	001003	001003	001003	002004	003003	004004	001002	002004	004004	004004	002004	001001	001004	001001	002004	001004	002004	001001	001003	001001	003004
LMB-017	CLMU	Pallid	94.98	4	z0	175175	194196	243245	239247	297297	259261	339339	233239	351353	229233	225237	228230	201203	280288	134134	216232	232232	228228	206218	002002	003003	001003	001004	001001	001003	001001	002004	001001	003003	001001	002002	004004	002004	004004	001003	001004	003003	002004	001004	002002	001001	001003	004004	003004
LMB-018	CLMU	Pallid	96.66	5	z0	175175	194196	245247	239247	297297	259259	333335	239251	351355	229229	227235	228230	201203	284288	134138	224232	232232	224228	206218	004004	003003	001003	001004	001003	003003	001001	002004	001003	003004	001001	002002	003004	002004	002004	001003	001004	001003	002004	004004	002002	001003	001001	001004	003003
MOS-006	CLMU	Pallid	93.31	6	z0	175175	196208	243245	243245	293295	259259	335337	231255	353371	221229	225225	210230	193201	292292	134134	220232	232264	224228	218222	004004	001003	003003	001004	003003	000000	001003	004004	003003	003004	001002	002004	004004	004004	002004	001001	001004	001003	002004	001001	000000	003003	001001	004004	004004
MOS-010	CLMU	Pallid	86.96	7	z0	175175	196198	243245	241247	295323	259259	333343	234237	353353	229235	225225	230230	203203	284284	134138	232232	264264	204228	206218	002004	000000	001001	004004	001003	003003	001003	004004	003003	003004	001001	002004	003004	004004	002004	003003	000000	001003	004004	001004	004004	001003	003003	004004	004004
MOS-012	CLMU	Pallid	95.65	8	z0	175175	194196	243243	245245	293295	259259	317343	253257	355369	235237	223233	230232	203205	272292	134138	228232	232264	216224	206218	002004	001003	001003	001004	001003	001003	001003	004004	001001	003004	002002	002002	003003	002004	002002	001003	001004	001003	002004	001004	004004	001003	001001	001004	004004
MOS-013	CLMU	Pallid	93.65	9	z0	175175	196196	243243	245247	297325	259259	335337	233251	355355	233241	225233	210230	203205	272292	134134	224232	260264	224228	206218	002004	001001	001003	004004	001003	001003	003003	004004	001003	004004	001001	002004	003004	002002	002004	001003	001004	001001	002002	001004	004004	001003	003003	001004	003004
MOS-014	CLMU	Pallid	95.32	10	z0	175175	196196	243243	239247	295325	259259	335339	233239	353353	229231	225233	228230	203205	284288	134138	232232	260264	212228	218218	002004	001003	001003	001001	001001	001003	001001	004004	001003	003004	001002	002004	003004	002002	002004	001003	004004	001003	004004	001004	002002	001001	001001	001004	003004
MOS-069	CLMU	Pallid	96.66	11	z0	175175	194208	243245	241243	311315	259261	333339	237259	353371	221229	225225	228228	203203	292292	138138	224224	260264	208224	206218	002004	003003	001003	001004	003003	001001	001001	002004	001003	003004	001002	002002	004004	002004	002004	001003	001001	001003	004004	001004	004004	003003	001003	001004	003004
MOS-070	CLMU	Pallid	94.65	12	z0	175175	194196	245247	245247	297323	259259	335335	233251	349353	229235	225235	226230	201203	292292	134134	224232	232260	216224	218218	002004	001001	001003	001001	001003	000000	003003	004004	001003	003004	001002	002004	003004	002004	002004	001003	001001	001003	002002	001004	002002	001003	001001	001004	004004
MOS-071	CLMU	Pallid	87.29	13	z0	175175	194196	243243	247247	295297	259259	339343	239255	355357	231231	223225	210228	201203	280292	134146	220232	232272	196224	206218	002002	003003	001003	001004	001001	003003	003003	002004	001003	003004	002002	002004	003004	002004	004004	001003	000000	001003	004004	001004	004004	001003	001003	001001	004004
MOS-074	CLMU	Pallid	97.66	14	z0	175175	194196	245247	245247	297297	263269	333335	231237	353355	231235	225233	228228	201201	284292	134138	232232	232260	204208	206218	002002	001003	001001	001004	003003	001003	001001	002002	003003	003004	001002	004004	003004	004004	002002	001001	001004	001003	002004	001004	002004	001003	001001	001004	004004
MOS-075	CLMU	Pallid	95.32	15	z0	175175	194208	243243	243243	323323	259259	339339	237237	353353	229229	225237	230230	201203	284292	134134	232232	264264	204224	218218	000000	001001	001003	004004	001001	003003	001003	002004	003003	003004	001001	004004	004004	002002	002002	001001	001001	001003	002002	001001	002004	001003	003003	004004	003004
MOS-076	CLMU	Pallid	93.98	16	z0	175175	196196	245245	241241	295305	259259	335343	235237	353369	235235	225233	224230	201205	284284	134138	224228	232264	224224	206218	002004	001003	001001	001004	001003	003003	001003	004004	003003	003003	001002	002004	003004	002004	002004	001003	001004	003003	002002	001004	004004	003003	003003	001004	003003
MOS-077	CLMU	Pallid	97.99	17	z0	175175	194194	243245	241247	307309	259259	333347	237251	353373	221229	223225	228230	201201	292292	134138	224228	264264	224224	218226	004004	001003	001001	004004	003003	001001	001001	002004	003003	003003	001002	002002	004004	004004	002002	001001	001001	003003	002004	001004	004004	003003	001001	004004	004004
MOS-078	CLMU	Pallid	98.66	18	z0	169175	208208	243245	247247	297323	259269	339339	231237	353353	223229	221225	220230	201201	288292	134134	232232	232260	228228	218218	002002	001001	001003	001004	001001	001003	001003	002004	003003	003004	002002	002002	004004	002002	004004	001003	001001	001003	002002	001004	002004	001003	001001	004004	004004
MOS-081	CLMU	Pallid	98.33	19	z0	175175	194196	243245	241247	295307	259267	333339	231237	353369	231231	225225	228228	201203	288288	134134	224232	260272	224224	218226	002004	003003	001001	001004	001003	003003	001003	002002	001003	003004	001002	002002	003004	002004	004004	001001	001004	001003	002004	001001	002004	003003	001003	004004	003003
MOS-082	CLMU	Pallid	96.32	20	z0	175175	194196	243245	245247	295297	259267	339351	237239	353357	233235	225225	220228	203203	280288	134146	220232	232260	196208	218218	002002	003003	001001	001001	001001	003003	001003	002004	001001	003004	001002	002002	003004	002002	004004	001003	004004	001003	002004	001001	002002	001003	001001	001004	003003
MOS-085	CLMU	Pallid	87.63	21	z0	175175	194196	243243	243247	315323	259259	335351	237237	353355	229231	233233	228230	193205	288292	122134	216232	232272	204224	206206	000000	001001	001001	001001	003003	003003	001003	002002	001001	003004	002002	002002	003003	002002	002004	001003	001001	001003	004004	000000	002004	001003	001003	001004	003004
MOS-086	CLMU	Pallid	81.61	22	z0	175175	196196	243245	245247	293297	259259	335339	237251	355355	229235	225233	228228	193203	284292	134134	220224	232232	212224	206206	002002	000000	001003	001004	003003	000000	001001	002004	001003	004004	001002	002004	004004	002002	002002	001001	000000	001001	004004	001004	004004	001003	001003	001001	003004
MOS-089	CLMU	Pallid	83.61	23	z0	175175	196196	245245	243247	297309	259263	333339	237237	353355	229235	225233	228230	193203	292292	134134	224224	260272	208228	206218	002004	000000	001001	001004	001003	001001	001003	002002	003003	003004	001002	002004	003004	004004	004004	001003	000000	001003	002002	001001	004004	001003	001003	004004	003004
MOS-090	CLMU	Pallid	80.27	24	z0	175175	196196	243243	245247	295323	259259	333339	251255	355369	231235	225233	228232	201205	284288	134138	228232	260268	208224	206218	000000	001003	000000	001004	001001	003003	001003	004004	001003	003004	002002	002002	003003	002004	004004	001003	004004	001003	002004	004004	002004	001003	001003	001004	003003
MOS-092	CLMU	Pallid	95.32	25	z0	173173	196196	243245	241247	297305	259265	335339	233251	353355	229233	225233	210228	203205	284284	134138	216216	232232	212224	206218	002004	001003	001001	001004	003003	001003	001001	002004	001003	004004	002002	002004	003004	004004	002004	001001	001004	001001	004004	004004	002002	001003	003003	001001	003004
MOS-093	CLMU	Pallid	90.3	26	z0	175175	196208	243243	247247	297297	263269	335339	237253	351371	229235	225233	226230	203203	288292	134134	224232	264264	204228	206218	004004	001003	001003	004004	003003	001003	001001	002004	003003	003004	001002	004004	004004	002004	002002	001001	001001	001003	002004	001004	004004	001003	001001	001004	003003
MOS-094	CLMU	Pallid	97.32	27	z0	175175	196196	243245	247247	295321	259259	339339	251257	355369	233235	225225	228230	201201	284284	134138	220232	232260	224224	206206	002004	001003	001003	001004	001003	001003	001003	002004	003003	003004	001001	002004	004004	004004	004004	001001	001001	001003	002004	004004	002004	001001	003003	001004	003004
MOS-095	CLMU	Pallid	94.31	28	z0	175175	196196	243243	239245	305307	259259	343343	255257	355369	229235	223233	228228	201203	284292	134138	216232	232232	204224	206206	002004	001003	003003	001004	003003	003003	001003	002002	003003	004004	002002	002004	003004	002004	004004	001003	001004	001001	002004	001001	002004	001003	001001	001004	003004
MOS-096	CLMU	Pallid	95.32	29	z0	175175	196210	243243	241243	295295	259259	343343	237255	355355	229229	225233	228230	205205	280292	134134	228232	232264	224228	206218	002004	001003	003003	001004	001003	001001	003003	002004	003003	004004	001002	002002	004004	002004	002004	001003	001001	001001	002004	004004	002004	001003	003003	001001	004004
MOS-097	CLMU	Pallid	99	30	z0	175175	196196	245245	247247	297323	259263	333333	237239	353355	229229	225233	228228	201205	284292	134134	224232	232272	208216	218218	002004	001003	001003	001004	001003	001001	001003	002002	003003	003004	001002	002004	003003	004004	004004	001003	001004	001003	002002	004004	004004	003003	001001	001001	003004
MOS-098	CLMU	Pallid	92.98	31	z0	175175	194194	243247	239247	297327	261265	339339	233237	353355	233235	221237	230230	201203	280292	134134	232232	232264	224228	206218	002004	003003	003003	004004	001001	000000	001001	002004	001003	003003	001001	002004	003004	002004	004004	001003	000000	003003	002004	001004	002004	001003	001003	001004	004004
MOS-099	CLMU	Pallid	90.3	32	z0	175175	194196	243243	245247	297305	259267	337343	237257	355355	229229	223225	228230	201201	284284	134134	216236	232264	204224	218218	002004	001003	001003	001004	001001	001003	001001	002004	003003	003004	002002	002004	004004	002004	002004	001001	001004	001003	002004	001001	002004	001003	001003	001001	003004
MOS-100	CLMU	Pallid	97.66	33	z0	175175	196196	245245	243243	297297	263267	335339	237239	355355	229231	225225	228228	193201	292292	138138	224232	232272	216228	206218	002004	001003	001001	004004	001001	001001	001003	002002	001003	004004	001001	002004	003004	002004	002004	003003	004004	001001	002004	001004	002004	003003	001003	001004	003003
MOS-101	CLMU	Pallid	91.64	34	z0	175175	194196	243243	245245	295297	259269	333343	231257	369369	229235	225233	226232	201203	284292	138138	220224	232232	204228	218218	002002	003003	001003	004004	003003	000000	001001	002002	001003	004004	001002	004004	004004	002004	002002	001001	001004	001001	002002	001004	002004	001003	003003	001001	003003
MOS-103	CLMU	Pallid	92.64	35	z0	175175	194210	243243	235247	295297	259269	333335	239251	353353	231231	225225	228230	201203	284284	134134	232232	264264	212228	218218	002002	001003	003003	004004	001001	001003	001001	002002	001003	004004	001002	004004	003004	002004	002004	003003	000000	001001	002002	001001	004004	001003	003003	001004	004004
MOS-121	CLMU	Pallid	93.31	36	z0	175175	196196	243245	245245	297297	259269	335343	237257	355369	229229	223225	226232	201203	284292	134138	228232	232232	224224	218218	002002	003003	001001	001001	001003	001003	001001	002004	001003	003004	001002	002002	004004	002004	002002	003003	004004	001003	002002	001004	002002	003003	001003	001001	004004
MOS-122	CLMU	Pallid	89.3	37	z0	175175	196198	243243	243247	293297	243259	337341	237239	353355	229235	225239	226230	193203	280284	122138	232232	264264	212216	206218	002004	001003	003003	001004	001001	001001	003003	004004	003003	003004	001002	004004	004004	002004	002004	001001	000000	001003	002004	001001	002004	003003	001003	001001	003004
MOS-123	CLMU	Pallid	85.95	38	z0	175175	196196	243245	241247	295323	259267	333351	239239	353353	235235	225225	228228	193203	280292	134134	220232	232260	196224	218218	002002	000000	001001	001004	001003	000000	001003	002004	003003	003003	002002	002002	003004	002004	004004	001001	000000	003003	004004	004004	004004	001001	001001	001004	003003
MOS-125	CLMU	Pallid	91.64	39	z0	175175	196210	243243	243245	297309	259259	335335	237237	355359	229229	225225	210230	201203	288292	134138	220228	232264	212224	206206	002004	001003	001003	001004	001003	001003	001003	002004	003003	003004	001002	002004	003004	004004	002002	001003	000000	001003	002004	001004	002004	001003	001003	001004	004004
MOS-131	CLMU	Pallid	87.96	40	z0	175175	208208	243243	243243	295297	259259	339347	237253	353369	223235	221233	226230	203203	280292	134134	224232	260264	204228	206218	000000	001003	001003	001004	001003	001003	001001	002004	001001	003004	001002	002004	003004	002002	002004	001001	000000	001003	002002	001004	004004	001003	001003	001004	004004
MOS-132	CLMU	Pallid	92.98	41	z0	175175	196196	245245	247247	315321	259259	333335	237251	353355	229233	225233	228232	193201	288292	134138	216232	232264	212224	206218	002004	003003	003003	001004	001003	001001	001003	002004	003003	003004	001001	002004	004004	004004	004004	001003	001001	001003	002004	001004	002002	001001	001001	001001	004004
MOS-133	CLMU	Pallid	92.31	42	z0	175175	196196	243243	247247	293297	259269	339339	239239	357371	223231	225237	228230	201203	280292	134138	224232	232272	216228	206218	002004	001003	001001	001004	003003	000000	001003	002004	003003	003003	001002	002002	003004	002002	004004	001001	004004	003003	002004	001004	000000	001003	001003	001004	003003
MOS-134	CLMU	Pallid	89.63	43	z0	175175	196196	243243	247247	295325	259269	333339	255255	355371	229229	225233	228230	205205	284288	134138	216224	260264	224224	206206	002004	001003	001003	004004	001003	003003	001003	002004	001003	003004	001002	004004	004004	004004	002004	001001	000000	001003	004004	000000	002002	003003	001003	001001	003004
MOS-135	CLMU	Pallid	94.31	44	z0	175175	196196	243245	247247	295323	259259	333343	235237	369369	231235	233233	228232	193205	284288	134138	216232	260268	224228	206218	002002	003003	001001	001004	001003	003003	001001	004004	001003	003004	002002	002002	004004	002004	002004	001003	000000	001003	004004	004004	002004	003003	003003	004004	003003
MOS-137	CLMU	Pallid	96.66	45	z0	175175	196196	243245	241247	305315	259259	333339	251255	353369	229235	233233	228232	201205	284292	134138	216224	232260	212212	218218	002004	001003	001001	001001	003003	003003	001003	002002	003003	004004	002002	002002	003004	004004	004004	001003	001001	001001	004004	004004	002002	001003	003003	001004	003004
MOS-138	CLMU	Pallid	94.31	46	z0	175175	194196	243245	243245	293323	259261	339343	237237	355355	229229	225225	228228	205205	284288	134138	228232	232264	212216	206218	002004	001003	001001	004004	001003	003003	001003	002002	003003	004004	002002	004004	004004	004004	002004	003003	001004	001001	002004	001004	002004	001003	001003	001001	003004
MOS-139	CLMU	Pallid	95.32	47	z0	175175	194196	243243	243247	295321	259259	337339	231237	355355	233235	225225	228228	193205	280288	122134	228232	264264	212216	218218	002004	003003	001003	001001	001003	003003	003003	002004	003003	003003	001002	002002	004004	002004	002004	001003	000000	003003	002004	001001	004004	001001	001003	001001	003004
MOS-143	CLMU	Pallid	95.65	48	z0	175175	196208	243243	243247	295297	243259	333351	251257	355355	229229	225237	228230	205205	280292	122134	216232	232264	224228	206218	004004	001003	001001	001004	001003	003003	001001	004004	001003	003004	001002	002004	003004	002002	002002	003003	001001	001003	002004	001004	002004	001003	001003	001001	003004
MOS-144	CLMU	Pallid	94.65	49	z0	175175	196196	243243	241245	297305	259259	343343	237257	353355	231231	225225	232232	201205	284288	134134	216224	232232	224228	206218	004004	001003	001003	004004	001003	003003	003003	004004	001001	003004	001002	004004	003003	002004	004004	001003	001004	001003	002004	001004	002004	001003	001003	001004	003003
MOS-145	CLMU	Pallid	93.98	50	z0	175175	196196	243245	243247	297323	259267	333339	237239	353355	229231	225233	228230	193193	288292	138138	232232	232272	224224	206218	002002	001003	001001	001001	001001	001003	003003	002002	001003	003003	001002	002002	003003	002004	002004	001003	004004	003003	002004	001004	002004	001003	001003	001004	003004
MOS-146	CLMU	Pallid	96.66	51	z0	175175	196196	243245	243245	295323	259261	343343	237255	355355	221229	225233	230230	201205	292292	134138	216232	232232	204224	206206	002002	001003	001003	001004	001003	001003	001003	002002	001001	004004	001001	002002	004004	004004	002004	001001	001001	001001	002002	004004	004004	001001	001003	001001	003004
MOS-147	CLMU	Pallid	94.98	52	z0	175175	196196	245245	247247	297323	263267	333339	237237	355355	229235	225233	228228	201203	292292	134138	232232	232272	208216	206218	002004	001003	001003	001004	001003	001001	001001	002002	003003	003004	001002	002004	004004	004004	002004	001003	000000	001003	002004	004004	004004	001001	001001	001004	003004
MOS-148	CLMU	Pallid	94.31	53	z0	175175	196196	247247	239245	293293	243265	339339	233251	353369	231233	221233	224224	201203	284292	134134	224232	232232	224224	214218	002002	001003	001003	004004	001001	001003	001001	002004	001003	003003	001001	004004	003004	002004	004004	001003	000000	003003	002002	004004	002002	003003	001003	004004	004004
MOS-149	CLMU	Pallid	95.32	54	z0	175175	194196	243243	241247	295297	269269	335339	231257	353355	233233	225237	230230	201201	284288	134150	232232	232264	224224	206218	002004	001001	001003	004004	001001	001003	001003	002004	003003	004004	001002	002004	003004	004004	002004	001001	004004	001001	004004	001001	002002	001003	001003	001004	003004
MOS-152	CLMU	Pallid	96.66	55	z0	175175	196210	243243	241245	293309	243259	335339	237237	369371	229235	233233	210230	201205	284288	134138	224224	232264	212216	206218	002004	001001	001001	004004	001003	003003	001003	002004	001003	004004	001002	002004	003004	002004	002004	001003	001001	001001	002002	001004	002004	003003	003003	004004	003003
MOS-155	CLMU	Pallid	89.63	56	z0	175175	194196	243245	247247	295323	259261	337339	235239	355369	229231	225233	230230	203203	288292	138138	224232	252264	204208	218218	000000	001003	000000	001001	001001	001003	001003	002002	003003	003004	001002	002004	003004	002004	004004	001003	004004	001003	002004	001004	000000	001001	003003	004004	004004
MOS-158	CLMU	Pallid	97.99	57	z0	175175	196210	243245	247247	293297	259259	333343	237257	353355	229229	223225	228230	203203	292292	134138	000000	232264	224228	206218	002004	003003	001001	004004	001003	001003	001003	002004	001003	003004	001002	004004	003003	002002	002002	001003	001004	001003	004004	001004	002004	001003	001003	001004	003003
MOS-160	CLMU	Pallid	95.65	58	z0	175175	194196	243243	241245	297325	259259	335335	233251	353355	229231	225225	210232	201205	272292	134134	224232	264264	224228	206218	002004	001001	001003	004004	001003	003003	003003	004004	001003	004004	001002	004004	003003	002002	002002	001003	004004	001001	002004	001004	002004	003003	001001	001004	004004
MOS-162	CLMU	Pallid	81.61	59	z0	175175	196196	243243	245245	295307	259261	339343	237255	355355	229235	225233	204230	201201	284292	138142	216232	232232	204204	206206	000000	001001	001001	001001	003003	000000	001003	002002	003003	004004	002002	002004	003004	004004	000000	001001	001004	001001	002002	004004	002002	001001	001003	001001	003004
MOS-163	CLMU	Pallid	93.98	60	z0	175175	196196	243245	241241	295309	259259	333335	233235	369369	229235	221233	210224	205205	284288	134134	224232	232268	212224	206218	002004	001001	001003	001004	001003	003003	001003	002004	003003	004004	001002	002002	003003	004004	002004	001001	001004	001001	002002	001004	002004	003003	001001	001004	003003
MOS-164	CLMU	Pallid	86.62	61	z0	175175	196196	243243	243247	297305	259261	319337	237257	355369	229229	233237	228228	201203	284292	134138	232232	264264	196212	206206	004004	001003	001001	004004	001001	003003	001001	004004	003003	003004	002002	004004	004004	002004	002004	001003	000000	001003	004004	000000	004004	001003	001003	001004	003004
MOS-165	CLMU	Pallid	89.3	62	z0	175175	196196	245245	241241	305315	259259	333339	231251	353369	233235	225233	226232	201201	292292	134138	216224	232260	212224	218218	002004	003003	001003	001001	001003	000000	001003	002002	001003	003004	001002	002002	003004	004004	002004	001003	000000	001003	002004	001004	002004	001003	001003	001004	003004
MOS-301	CLMU	Pallid	97.66	63	z0	175175	196196	243243	247247	295297	259269	335339	237259	353371	223235	225237	228230	203203	288292	138146	220224	232272	196212	206218	004004	001001	001003	001004	001003	003003	001003	002002	001003	003004	001002	002002	004004	002004	002004	001001	001004	001003	004004	004004	002004	001003	001003	001001	003004
MOS-373	CLMU	Pallid	95.32	64	z0	175175	194198	243247	243247	299325	263265	333335	233251	353353	235235	225235	226230	201203	292296	134134	224224	232260	216224	218218	002004	001003	001003	001001	001003	001001	003003	004004	003003	003004	001002	002004	003004	000000	002004	003003	001004	001003	002004	001004	002004	001003	001003	001004	004004
MOS-387	CLMU	Pallid	96.66	65	z0	175175	194198	243245	245247	297325	259261	339341	237257	355369	229235	221225	210230	201203	284292	138138	216224	260264	224224	218218	002002	003003	001001	001004	001001	001003	001003	004004	003003	004004	001002	002004	003004	002004	002004	001003	004004	001001	004004	001004	002004	003003	003003	004004	003003
MOS-399	CLMU	Pallid	99	66	z0	175175	196196	243245	241247	305323	259263	333341	231239	349353	229235	225225	226228	201201	284292	134134	216232	232232	216224	206218	002002	003003	003003	001004	001001	001001	001003	004004	001001	003003	002002	002004	003003	002002	002002	001001	001004	003003	004004	001004	002004	001003	001003	001001	003003
MOS-440	CLMU	Pallid	97.32	67	z0	175175	194196	243247	239247	297325	267269	335335	251257	353355	229233	225225	210230	201203	284288	134138	232232	232264	224224	206218	004004	001003	001003	001004	001001	001003	001001	004004	001003	004004	001001	002004	003003	004004	002004	001001	004004	001001	004004	001004	002002	001003	001003	001004	004004
MOS-455	CLMU	Pallid	97.32	68	z0	175175	194196	243245	241247	297323	261269	339343	237255	355369	229235	225233	228232	201205	280292	134138	216228	232232	204228	206206	002004	001003	001003	004004	001003	001003	001001	004004	001003	003004	001002	002004	004004	002002	002004	001003	001001	001003	002004	004004	004004	001003	001003	001004	003004
MOS-456	CLMU	Pallid	80.27	69	z0	175175	194196	243245	241247	295323	259267	333339	237239	353357	235235	225225	228228	193203	280292	134146	224224	232260	196216	206218	000000	003003	001001	004004	001001	000000	003003	002004	003003	003003	002002	002004	003003	002004	004004	001001	000000	003003	004004	000000	004004	001001	001001	001004	003004
MOS-457	CLMU	Pallid	94.31	70	z0	175175	196196	243245	245247	297315	261265	335335	233257	353355	229233	225225	210230	201203	284292	134134	216224	232232	212224	206214	004004	001003	001003	001004	001003	001003	001003	004004	001003	003004	001002	004004	003004	004004	002004	001003	004004	001003	004004	001004	002004	001001	003003	001004	003004
MOS-461	CLMU	Pallid	97.66	71	z0	175175	194196	243245	243247	293297	243259	343343	251255	355355	235235	225233	230230	201205	284284	134138	216232	232264	212212	206226	002002	001003	003003	001001	001003	003003	001003	002004	003003	003004	001002	002004	003003	004004	002002	001003	001001	001003	002004	004004	002004	001001	001003	001004	004004
MOS-464	CLMU	Pallid	93.65	72	z0	175175	194194	243243	247247	295295	259259	333339	237255	355369	229235	225233	210228	201205	280284	126134	224224	232272	204208	218218	002002	003003	001001	001004	001003	001003	001003	004004	003003	003003	001002	002002	004004	002004	002004	003003	001001	003003	002004	001004	004004	003003	001003	004004	003004
MOS-465	CLMU	Pallid	86.29	73	z0	175175	196196	243245	243247	301323	259267	333339	237237	353355	229231	225225	220230	193193	284288	138138	224232	232272	224228	206218	002002	003003	001001	001001	001003	000000	003003	002002	001003	003004	001001	002002	003003	004004	002004	001003	000000	001003	002004	004004	002004	001001	001003	001004	003004
MOS-469	CLMU	Pallid	94.31	74	z0	175175	194196	243243	243245	297323	259259	335339	237257	353355	221235	225225	210230	203205	288292	134138	216232	232264	204224	206218	000000	001001	001001	004004	001003	001003	001003	002002	001003	003004	001001	004004	004004	002004	002004	003003	001001	001003	002002	001004	002004	001003	001003	001004	003003
MOS-471	CLMU	Pallid	89.97	75	z0	175175	196196	243245	243247	293301	259269	333339	239251	353355	229235	225225	228228	203205	284292	134138	220232	260264	212228	206226	002004	003003	001001	004004	003003	000000	001003	004004	001003	004004	001002	002004	004004	002002	002002	001001	000000	001001	004004	001004	002004	001003	001003	001004	003004
MOS-485	CLMU	Pallid	94.31	76	z0	175175	194208	245245	247247	319323	259269	333339	231255	351355	229233	225233	220228	203203	284288	134138	224232	232260	228228	206218	004004	001003	001001	001001	001003	000000	001003	002004	001001	003004	001002	002002	003004	002004	004004	001003	004004	001003	004004	001004	002002	001003	003003	004004	003004
MOS-491	CLMU	Pallid	95.65	77	z0	175175	196196	243243	245245	295297	259259	333335	237255	353355	229231	225233	228230	201203	288292	134134	224228	232232	224228	218218	002002	003003	001001	001004	003003	001001	001001	002002	001003	003004	001001	002004	003004	002004	002002	001003	004004	001003	002004	001004	002004	001001	001003	001004	003004
MOS-495	CLMU	Pallid	93.31	78	z0	175175	194196	243245	243243	295307	259263	319351	237255	353355	229235	225233	228230	203205	284288	122134	228232	264268	224228	206218	002002	001001	001003	001004	003003	000000	001003	002004	001003	004004	001002	002004	003004	004004	002004	001001	001004	001001	002004	001001	004004	003003	001003	001004	003004
MOS-499	CLMU	Pallid	95.32	79	z0	175175	196196	243245	243247	297309	267269	333339	239255	353353	229229	225233	228230	201203	292292	134138	224232	260272	208228	218218	002002	001003	003003	001004	001001	001001	001003	002002	003003	003004	001001	002004	003004	004004	002004	001003	001004	001003	002002	001004	002004	001001	001003	001004	003004
MOS-500	CLMU	Pallid	80.27	80	z0	175175	194196	243243	247247	293307	259265	333339	237237	349371	229231	225233	210228	203203	288292	134134	216228	264268	212224	218218	004004	000000	001003	001004	001003	001003	001001	002002	003003	003004	001001	004004	003004	002002	002002	001003	000000	001003	002004	000000	002004	001003	001003	004004	003004
MOS-507	CLMU	Pallid	95.99	81	z0	175175	196196	243243	245247	295297	259259	337339	237251	353357	229231	225225	228228	199203	284288	134134	224224	268272	196228	218222	002002	001001	001001	001004	001003	001003	001003	002004	003003	003004	002002	002004	003004	002002	004004	001001	001001	001003	004004	001004	004004	001001	001001	001001	003004
MOS-509	CLMU	Pallid	90.3	82	z0	175175	196196	243245	241243	307309	259263	333351	255257	355355	229229	233237	228228	205205	280284	122134	232232	232268	208224	218218	000000	001003	001001	001004	001003	001003	003003	002004	003003	004004	002002	002002	003004	002004	002002	001001	001004	001001	002004	001004	004004	003003	001001	001004	004004
MOS-510	CLMU	Pallid	93.31	83	z0	175175	194196	243243	239243	293297	243259	333339	239251	353355	231235	225237	224228	203205	284288	134134	232232	232232	216228	206214	002002	001001	003003	004004	001001	003003	001001	004004	001003	003003	001001	002004	003004	002002	002004	001003	000000	003003	002002	001004	002004	003003	001003	001004	004004
MOS-511	CLMU	Pallid	95.32	84	z0	175175	196196	245245	243247	297323	259259	339343	251257	355355	233235	225225	210230	201201	284284	134134	216232	260260	212212	206218	002002	001003	001003	001004	001003	003003	001001	002002	003003	003004	001002	002004	003004	004004	002004	001003	001001	001003	002004	004004	002004	001001	003003	001004	003004
MOS-512	CLMU	Pallid	97.32	85	z0	175175	196196	243243	243247	295321	259259	335343	237253	355355	233235	225225	228228	193205	288292	134138	216232	260260	212212	206206	002002	003003	001003	001004	001003	001003	001003	002002	003003	003004	001002	002004	004004	004004	000000	001001	001001	001003	002002	004004	002004	001003	003003	001001	003004
MOS-514	CLMU	Pallid	96.32	86	z0	175175	196210	243245	247247	293297	259259	343343	251255	355355	229233	225237	228230	201205	284292	134138	216232	260264	212228	206206	002002	001001	001003	001004	001001	003003	001003	002004	003003	003004	001002	004004	004004	002004	002004	003003	001004	001003	002004	004004	002004	001001	001003	004004	004004
MOS-517	CLMU	Pallid	95.99	87	z0	175175	196196	243243	245247	297323	259259	337343	233251	355355	233241	225225	230232	201201	292292	134134	220224	264264	224228	206218	002004	001003	001001	001004	003003	001003	001003	004004	001003	004004	001001	002002	003004	002002	002002	001003	001004	001001	004004	001004	002004	001003	001003	001004	004004
MOS-518	CLMU	Pallid	95.32	88	z0	175175	194196	243243	243243	295297	259263	333337	231251	355355	235235	225233	228230	201205	280284	122134	228232	264264	216228	218218	002002	001003	001001	001004	001001	003003	003003	002004	003003	003003	001002	002004	004004	002002	002004	001001	001004	003003	002004	001001	002004	001001	001001	001004	003004
MOS-520	CLMU	Pallid	84.95	89	z0	175175	196196	243245	245247	295323	259259	335339	255257	355355	229229	225233	210228	193205	284288	134134	232232	232232	212224	206218	002004	003003	001003	001004	003003	001001	001003	002002	001003	004004	001002	002004	003004	002004	002002	003003	001004	001001	004004	004004	004004	001003	001003	001001	003004
MOS-526	CLMU	Pallid	89.3	90	z0	175175	194196	243245	241243	323323	259269	333335	231255	355371	231235	225233	228232	201201	272284	134134	224236	232268	208216	206206	002002	001001	001001	001004	001003	000000	001001	002004	001003	003004	001002	002002	003004	002004	002004	001003	004004	001003	002004	001001	002002	001001	001001	001004	004004
MOS-529	CLMU	Pallid	95.32	91	z0	175175	194194	243245	247247	295297	259259	333335	237255	353355	229229	225225	210230	201205	280288	134138	224224	232264	224224	218218	002004	003003	001001	001004	001001	001003	001001	002004	001003	003003	001002	002004	003004	004004	004004	001003	004004	003003	002004	001004	002004	001003	003003	004004	003004
MOS-531	CLMU	Pallid	95.65	92	z0	175175	196208	243243	243243	295309	263263	339351	251255	353355	229235	225237	228230	203205	280280	122134	224232	232264	224224	206218	002004	001003	001003	001004	001003	001003	003003	002004	001003	004004	001002	002004	003004	002004	002002	001001	001004	001001	002004	001004	004004	001003	001003	001001	003004
MOS-533	CLMU	Pallid	82.61	93	z0	175175	196208	243245	245247	295301	259259	333335	239255	353355	229235	225233	230230	203203	284292	134138	224224	232264	224228	218218	004004	000000	001003	004004	001003	000000	001003	002004	001003	004004	001001	004004	003004	002004	004004	003003	000000	001001	002004	000000	004004	001003	001001	001004	003003
MOS-534	CLMU	Pallid	94.98	94	z0	175175	196196	243243	247247	293295	259259	339339	239239	357369	223231	225237	228230	193203	284288	134138	220232	232272	196212	218218	002004	001003	001003	001001	001003	003003	003003	002002	003003	003004	001002	002002	003004	002002	002004	001001	001004	001003	002004	001004	004004	001003	001003	001001	003003
MOS-535	CLMU	Pallid	97.32	95	z0	175175	196196	243243	241245	295325	259259	335351	237255	355355	229235	233233	230230	203205	288292	134134	220224	232232	224228	206218	002004	003003	001003	001004	003003	001003	001003	002004	001003	003004	001002	002004	003004	002004	002004	001003	001004	001003	002004	004004	002004	001003	001001	001001	003003
MOS-537	CLMU	Pallid	96.32	96	z0	175175	196196	243245	245247	297319	259259	335339	239253	351355	229235	223225	228228	203205	288292	134134	216224	232232	204224	206218	002004	001003	001001	001004	001003	003003	001001	002004	001003	003003	001001	002002	004004	002004	002004	001003	001004	003003	002004	004004	002004	001003	001003	001004	003003
MOS-552	CLMU	Pallid	86.29	97	z0	175175	196196	243243	241245	295307	253259	337339	251251	353353	229235	225225	228228	193199	284284	134134	224232	268272	224228	206222	002004	000000	001003	004004	001003	000000	003003	004004	003003	003004	002002	002004	004004	002002	004004	001001	000000	001003	002004	001004	002004	001001	001003	001001	003004
MOS-555	CLMU	Pallid	96.66	98	z0	175175	196196	243243	243243	297325	259263	333341	237255	353355	229237	225237	228230	201205	288292	134138	224224	232264	224228	218226	002004	001003	001001	004004	001001	003003	001003	002004	001001	004004	001002	004004	004004	002004	002002	001001	001004	001001	004004	001004	002002	001003	001003	001004	003004
MOS-557	CLMU	Pallid	86.96	99	z0	175175	196196	243245	247247	315325	259265	333339	233237	349355	229231	233233	228230	203205	288292	122134	216220	232232	224228	206218	002004	001003	001001	001001	003003	001001	001003	002004	003003	003004	001002	002004	003004	004004	002004	003003	000000	001003	004004	001004	002004	001003	001003	001004	003003
MOS-561	CLMU	Pallid	97.66	100	z0	175175	196196	243243	243247	297323	253259	335343	255255	355369	229235	225233	228230	201205	280280	126134	216220	232264	204228	218218	002004	003003	001003	001004	003003	003003	001003	004004	003003	003004	001002	002002	003003	002004	004004	001003	001004	001003	002004	001004	004004	001003	001001	001004	003004
MOS-562	CLMU	Pallid	96.66	101	z0	175175	194196	243243	247247	295307	259259	333343	253255	355373	229235	223233	228230	205205	280292	138138	228232	260260	224228	206226	002004	001003	001003	004004	001003	003003	001001	004004	003003	003004	001002	002004	003003	002002	002004	001003	001001	001003	002004	001004	002004	003003	001001	001004	003004
MOS-563	CLMU	Pallid	94.98	102	z0	175175	196208	245245	247247	297307	259267	333335	231237	353353	229233	225225	210220	201201	284284	134134	216232	260272	208224	206222	002002	001003	001001	004004	001001	001003	003003	004004	003003	003003	001002	002004	004004	002002	002004	001001	004004	003003	002004	001004	002002	001001	001003	001004	003004
MOS-564	CLMU	Pallid	94.98	103	z0	175175	196196	243245	243245	297323	259259	333335	237255	353359	229235	225225	228228	201201	292292	134134	228232	232272	212228	218218	002004	001003	001001	001001	001003	001001	001001	002004	003003	003004	001001	002002	003004	004004	002004	001003	001004	001003	002004	001004	002004	001001	001003	004004	003004
MOS-565	CLMU	Pallid	95.32	104	z0	175175	194196	243245	247247	319323	259259	335339	239251	353353	229229	225225	230230	201203	288292	134138	216224	260264	224228	218218	002002	003003	001003	001001	001001	001003	001003	002004	001001	003004	001001	002004	004004	004004	004004	001003	001004	001003	004004	001004	002002	001003	003003	004004	004004
MOS-567	CLMU	Pallid	95.99	105	z0	175175	196210	243243	243243	295307	259259	343351	237257	353355	229229	233237	228230	193205	280288	122138	216232	232268	208224	206218	004004	001003	001003	001001	003003	003003	001003	004004	001003	003004	001002	002002	003004	002002	002002	001003	001004	001003	004004	001004	004004	001003	001001	001004	003004
MOS-568	CLMU	Pallid	93.98	106	z0	175175	198210	243243	245247	295315	259259	333343	237239	353371	231235	225237	210230	205205	272288	122138	232232	264272	204216	206218	002002	001003	001003	001004	001003	003003	003003	004004	003003	004004	002002	002004	003004	002004	002002	001003	000000	001001	004004	001001	004004	001003	001001	004004	004004
MOS-569	CLMU	Pallid	92.64	107	z0	175175	194210	243243	243247	295297	253259	335339	237251	353357	221229	233237	228230	201201	280292	126134	224232	232264	196224	218218	002004	003003	001003	001004	003003	003003	001001	002004	003003	003004	001002	002002	003004	002002	002004	001003	000000	001003	004004	001004	004004	001003	001001	001004	004004
MOS-570	CLMU	Pallid	97.66	108	z0	175175	194208	243243	243247	295297	259269	319333	239253	351369	235235	225225	220230	201203	280292	134134	232236	252272	204228	218218	002004	003003	001001	001004	001001	001003	001001	002004	001003	003004	001002	002002	003004	002004	000000	001003	001004	001003	002004	001004	002004	001003	003003	001004	004004
MOS-584	CLMU	Pallid	95.65	109	z0	175175	196196	243245	243245	297309	267269	333335	237255	353359	221229	225225	228230	201205	280284	134138	220224	264272	204216	218226	004004	003003	001003	001001	003003	001001	001003	002002	003003	003004	001002	002002	004004	002004	004004	001001	001004	001003	002004	001004	002004	001003	003003	004004	003003
MOS-586	CLMU	Pallid	97.32	110	z0	175175	196196	243245	241247	295297	259259	339343	237237	353353	235235	221225	206224	201203	284292	134138	216224	264264	224224	218218	004004	001001	001001	001001	001003	000000	003003	002002	001003	004004	001001	002004	003004	004004	002004	001003	001004	001001	002004	001004	002004	001003	001003	004004	003003
MOS-587	CLMU	Pallid	87.63	111	z0	175175	196208	245245	241247	311323	261263	333347	239259	353353	221229	225225	228228	203205	284288	134134	224224	264272	208224	206206	002002	001003	003003	001004	003003	001001	001001	002004	001003	004004	002002	002002	003004	002004	002002	001003	000000	001001	002004	001004	004004	003003	001003	001004	003004
MOS-590	CLMU	Pallid	93.98	112	z0	175175	196196	243245	241245	297327	243259	339339	237237	353353	231233	225225	228230	201203	284292	134138	220224	260260	208212	206222	002004	003003	003003	004004	003003	001001	003003	004004	003003	003004	001002	004004	003004	002004	004004	001003	004004	001003	002004	001001	002004	001003	001003	001004	003004
MOS-591	CLMU	Pallid	90.97	113	z0	175175	194196	243243	247247	293295	259269	339351	239239	357371	223231	225237	228230	201203	280292	134138	224232	232272	216228	206218	002002	001001	001003	004004	001003	003003	003003	002002	001003	003004	001002	002004	003004	002004	002004	001001	000000	001003	004004	001004	002004	001003	001003	001004	003003
MOS-595	CLMU	Pallid	94.65	114	z0	175175	208208	243243	245247	297327	269269	319339	231237	353353	229231	221225	230232	193203	280284	134134	220232	260272	228228	218218	002002	001003	001001	001001	001001	003003	001003	002004	003003	003004	001002	002004	003004	002002	004004	001003	001004	001003	002002	001004	004004	001003	001003	004004	003004
MOS-597	CLMU	Pallid	92.64	115	z0	175175	196196	243245	247247	297323	259265	339339	237239	353353	229233	225225	228230	201205	288288	134138	224232	232260	224224	206218	002002	003003	001003	001004	001003	001003	001003	002002	003003	003004	001001	002004	003003	004004	002004	001003	004004	001003	004004	001001	002004	001003	001001	004004	003004
MOS-598	CLMU	Pallid	95.32	116	z0	175175	196198	243243	247247	295309	265269	335337	233251	353353	221229	225225	228230	201203	284292	134134	232232	264264	212224	214226	002004	001003	001003	001004	001003	001001	003003	002004	003003	003004	001002	002004	003004	002004	002004	001003	001001	001003	002004	001001	002002	001003	001003	004004	004004
MOS-601	CLMU	Pallid	85.28	117	z0	175175	208228	243243	243247	295297	259269	339347	231237	353369	229235	225225	220230	201203	292292	134138	232236	260272	196228	206218	002002	001001	001003	001004	001003	000000	001001	002004	001003	003003	001002	002002	004004	002004	004004	001001	001004	003003	002004	001004	002004	003003	003003	001004	004004
MOS-602	CLMU	Pallid	95.32	118	z0	175175	196196	243243	245247	293297	259259	339343	237239	353357	231235	223225	228232	193203	280292	138146	216220	232232	224228	206218	002002	001003	001003	004004	001001	003003	001001	002004	001003	003004	002002	004004	003004	002002	002004	001001	001001	001003	004004	001004	004004	001003	001001	001004	004004
MOS-605	CLMU	Pallid	80.27	119	z0	175175	196210	243243	241245	309323	259259	333343	237237	353353	229229	233233	210228	201201	292292	134138	228232	232232	224228	206218	000000	003003	003003	001004	000000	001001	001003	002004	001003	004004	001002	002002	003004	002004	002004	003003	001001	001001	004004	004004	004004	001003	001003	001004	003004
MOS-607	CLMU	Pallid	94.31	120	z0	175175	196196	243243	241243	295295	259269	339351	237257	355355	229231	233237	208228	201205	284292	134134	232232	260260	204208	206206	002004	001001	001001	004004	003003	001001	001003	002002	003003	003004	001001	004004	003004	004004	002002	001003	001004	001003	002004	001004	002004	003003	001003	001004	004004
MOS-613	CLMU	Pallid	85.95	121	z0	175175	196196	243245	245247	297305	257259	333341	237237	355355	229235	225233	230230	201205	284288	134138	224232	232264	208228	206206	000000	001003	001003	004004	001003	000000	001003	002004	001001	003004	001002	004004	003003	002004	002004	001003	004004	001003	002002	001001	002004	001001	001001	001004	003004
MOS-617	CLMU	Pallid	82.94	122	z0	175175	194208	243243	247247	295297	259269	335337	231237	353355	231241	225225	230232	201203	272284	134134	216224	232268	212228	206218	002002	000000	001003	001004	001003	000000	003003	004004	003003	004004	001002	002004	003004	002004	002004	001003	000000	001001	002004	001004	002004	001001	001001	004004	003004
MOS-621	CLMU	Pallid	95.99	123	z0	175175	194196	243245	245245	293295	259261	339339	237237	355355	229229	225233	228228	201205	292292	134138	232232	232232	212224	206206	002004	001003	003003	001004	001003	001001	003003	002002	001003	004004	001002	002002	003003	004004	002004	003003	001001	001001	004004	001004	004004	001001	001001	001004	003004
MOS-622	CLMU	Pallid	92.31	124	z0	175175	196196	243243	239241	297315	259267	341343	251257	353355	231231	225233	232232	203205	284292	134134	224232	232232	224228	206206	002004	001003	001003	001004	001001	001003	003003	004004	001001	003004	001001	002004	003003	002004	002004	001001	001001	001003	002002	001004	002002	001001	003003	004004	003003
MOS-623	CLMU	Pallid	88.96	125	z0	175175	196196	243243	245247	309323	259259	335343	237237	353353	229229	233233	228230	205205	292292	134134	232232	232232	212224	218226	002004	001003	001001	001004	003003	001003	001003	002002	001001	004004	001002	002004	004004	002004	002004	001001	000000	001001	002002	004004	002004	001001	001003	001001	004004
MOS-624	CLMU	Pallid	94.65	126	z0	175175	196196	243243	245247	297315	259259	333335	237255	353369	229229	233233	228228	205205	292292	134134	216224	232260	204212	206218	002002	003003	001003	001004	003003	003003	001003	004004	001003	004004	001002	002004	003004	004004	004004	003003	004004	001001	002004	001004	002002	003003	003003	001004	003004
MOS-629	CLMU	Pallid	87.29	127	z0	175175	194196	243245	243247	311327	259261	339343	231237	353353	221223	225237	210228	193201	284292	134134	232232	264268	224224	206218	002002	000000	001001	004004	001003	001003	001003	002002	001003	004004	002002	002004	004004	002002	002004	001001	000000	001001	002004	001001	002004	001003	001003	004004	003004
MOS-631	CLMU	Pallid	80.6	128	z0	175175	196196	245245	243247	297323	259269	333339	239255	353355	229229	225233	228230	201205	292292	134134	224224	260272	216224	206218	000000	000000	001003	001004	001003	001003	001003	002002	003003	003004	001001	002004	003004	004004	000000	001001	000000	001003	004004	000000	004004	001003	001001	004004	003004
MOS-632	CLMU	Pallid	95.65	129	z0	175175	196210	243243	245247	297305	265269	317333	239255	349355	229235	225225	230230	201201	284292	134138	224232	232264	212216	206218	002004	003003	001001	001001	001003	001001	003003	002004	003003	003004	002002	002002	003003	002004	004004	001001	001001	001003	004004	001001	002004	001003	001003	001004	003004
MOS-637	CLMU	Pallid	95.99	130	z0	175175	196196	243245	241247	297309	263267	333335	237239	353355	231235	225225	228228	203203	292292	134134	224232	232272	216224	206206	002002	001003	001003	001004	001001	001003	001003	002002	001003	003004	001002	002004	003004	002004	004004	003003	004004	001003	002004	001001	002004	001003	003003	001004	003003
MOS-639	CLMU	Pallid	96.32	131	z0	175175	196196	243243	243247	297309	259267	335337	237239	353359	229229	225225	230230	201201	284292	134134	220232	264272	204216	218226	004004	001003	001003	001004	001003	001001	001003	002002	003003	003004	001002	002004	003004	002004	000000	001003	001001	001003	002004	001004	000000	001003	003003	004004	004004
MOS-640	CLMU	Pallid	96.66	132	z0	175175	196196	245245	247247	301327	259261	339339	233237	349355	229233	225225	228230	203205	284292	134138	220224	232272	212228	206226	004004	001003	001003	001004	001003	001003	001003	004004	003003	003004	001002	004004	003003	004004	002002	001003	001001	001003	004004	004004	002004	001003	001001	001004	003004
MOS-641	CLMU	Pallid	81.61	133	z0	175175	208210	243243	243247	295311	259259	339347	237237	353369	221235	225233	228230	193203	284292	134134	224236	252264	204224	206218	000000	001003	003003	004004	003003	000000	001001	004004	001003	004004	001001	002002	003004	002004	002004	001003	000000	001001	004004	000000	002004	003003	001003	001001	004004
MOS-642	CLMU	Pallid	95.99	134	z0	175175	196196	243245	243245	295327	243259	343351	237257	353355	231235	221237	228230	203205	284288	134134	220232	232232	224228	206218	004004	003003	003003	001004	001003	001003	003003	004004	001003	003003	001002	002004	003004	002004	002004	003003	001004	003003	004004	001001	002004	001001	001003	001004	003003
MOS-647	CLMU	Pallid	98.33	135	z0	175175	196196	243245	243247	323325	259259	339341	237237	353353	231233	225225	228230	203203	288292	134134	224232	260260	224228	206218	002004	003003	001003	001004	001001	001003	003003	002002	003003	003004	001001	002004	004004	002002	002004	001003	001004	001003	004004	001001	002004	001003	001003	004004	003003
MOS-648	CLMU	Pallid	90.64	136	z0	175175	194194	243245	247247	295307	259259	333339	237253	357369	231231	225225	228232	203203	284288	134146	220224	232232	228228	206218	002004	001003	001001	001001	001003	001003	003003	002002	003003	004004	001002	002002	003003	002004	000000	001003	004004	001001	004004	001004	004004	001001	001001	001001	003003
MOS-652	CLMU	Pallid	98.66	137	z0	169175	194228	243245	245247	297323	269269	319339	231237	351353	223235	221225	220232	201203	284292	134134	224232	260272	228228	206218	002002	001003	001001	001001	001001	003003	001003	002002	003003	003004	002002	002004	004004	002004	004004	001001	001004	001003	002004	001001	002004	001003	001003	004004	003004
MOS-657	CLMU	Pallid	99	138	z0	175175	196196	243243	243245	323327	259261	335335	251251	353355	231233	225233	230230	201205	284292	134134	220232	232264	224228	206218	002004	001003	001003	001004	001003	001001	001001	002004	001003	003004	001002	002004	003004	002004	002004	003003	001004	001003	002002	004004	002004	001003	001003	001001	004004
MOS-658	CLMU	Pallid	96.99	139	z0	175175	196210	243243	243245	295295	259269	339351	237253	355355	229235	225237	208228	193205	288292	134134	216220	232260	208224	206206	002004	001001	001003	001004	003003	003003	003003	004004	003003	003004	001001	002004	003003	004004	002002	001003	004004	001003	002004	001004	002004	003003	001003	001004	004004
MOS-668	CLMU	Pallid	95.65	140	z0	175175	196196	243243	243245	293307	259259	343343	237237	355355	221229	225233	228228	205205	292292	134134	232232	232232	212224	206206	002002	001001	001001	001004	003003	003003	003003	002002	001003	003004	001001	002004	004004	002004	002002	001001	001004	001003	002002	001004	002004	001003	003003	001001	003003
MOS-703	CLMU	Pallid	81.94	141	z0	175175	194208	243243	245245	307315	259261	335339	237237	369371	229223	225231	228228	201201	284292	134134	232232	232264	208224	218218	004004	000000	001003	001004	001001	000000	001001	002002	003003	003004	001001	002002	003004	002002	002002	001003	000000	001003	002002	001004	002004	001003	001003	001004	003004
MOS-708	CLMU	Pallid	84.95	142	z0	175175	196196	243243	243247	301323	259259	339339	239257	353355	231233	225225	220232	201203	288292	134138	224232	232272	224228	206218	002002	003003	001001	001004	001003	001001	001003	002002	001003	003003	001002	002004	003004	002002	002004	003003	000000	003003	004004	001004	002004	001001	003003	004004	003004
MOS-709	CLMU	Pallid	91.3	143	z0	175175	196196	243245	241245	297327	261265	333335	251255	353355	233233	221237	230230	201205	292292	134134	216224	232264	220224	218218	004004	003003	003003	001004	003003	001001	001003	002004	003003	003004	001002	002004	003003	004004	002002	003003	001004	001003	002004	001001	004004	001003	001003	001004	004004
MOS-711	CLMU	Pallid	86.29	144	z0	175175	196196	243243	247247	293297	259269	333343	237237	353355	229231	225237	228232	193203	292292	134134	224232	264264	224228	206206	002002	001003	001001	004004	001003	001003	001003	002004	003003	003003	001002	002004	003003	002002	002004	001001	001004	003003	002004	001004	004004	001003	001001	001004	003004
MOS-712	CLMU	Pallid	93.98	145	z0	175175	196196	243243	245245	295315	259259	333335	237239	355355	229229	225225	228230	205205	284288	134138	232232	232264	224228	218218	002004	001003	001001	004004	001003	001001	001003	002004	003003	004004	001002	002004	003004	002004	002004	003003	001004	001001	004004	001004	004004	001003	003003	001001	003004
MOS-720	CLMU	Pallid	91.64	146	z0	175175	194196	243243	247247	297311	259261	333335	237259	355371	221221	225225	228230	201201	292292	134134	232232	264272	208228	218218	002004	001003	001003	004004	001001	001003	001001	002004	003003	003004	001001	002004	003004	002002	002002	001003	001001	001003	004004	004004	002004	001003	001001	001004	003004
MOS-721	CLMU	Pallid	96.99	147	z0	175175	196210	243243	245247	293309	259259	339343	237259	353353	229235	233233	210230	203205	284288	134138	224224	232264	212216	206218	002004	003003	001001	001004	001003	003003	001003	002004	001003	003004	001002	002004	003003	002004	002004	003003	001001	001003	002004	004004	002002	003003	001001	001004	003003
MOS-722	CLMU	Pallid	83.95	148	z0	175175	196196	243247	243247	295323	259259	333351	237251	349353	229235	225233	226228	193201	280292	122134	232232	264268	208216	206218	002004	001003	001003	001001	001003	000000	001003	004004	001003	003003	002002	002002	004004	002004	002004	003003	001004	003003	004004	001004	002004	003003	001003	004004	004004
MOS-726	CLMU	Pallid	82.94	149	z0	175175	194196	243247	239243	295307	259259	333343	251257	353355	229233	225237	230230	203205	288292	134134	232232	232232	224228	206214	002004	001003	001001	004004	001003	000000	001003	004004	003003	003004	001002	004004	003004	002002	002002	001003	001004	001003	004004	001001	002004	001003	001001	001004	003003
MOS-727	CLMU	Pallid	97.99	150	z0	175175	196210	243243	243243	297307	259259	335351	237237	355359	229229	225237	228230	193201	288292	134138	228232	232272	208228	218218	002004	001003	001001	001001	001003	001003	001001	002004	003003	004004	001002	002002	003003	002004	002004	001003	001004	001001	004004	001004	002004	001001	001003	001004	004004
MOS-728	CLMU	Pallid	91.64	151	z0	175175	196196	243245	241247	297305	259263	333339	237239	353353	229231	225225	228228	201201	280292	134134	216232	232260	224224	218218	002004	003003	003003	004004	001001	001003	001003	002004	001001	003003	001002	004004	003004	002002	002004	001003	004004	003003	004004	001001	002002	001001	001003	001004	003004
MOS-729	CLMU	Pallid	86.29	152	z0	175175	194196	243243	241247	295297	269269	335339	231257	353355	233233	225237	230230	201201	284288	134150	232232	232264	224224	206218	002004	001001	001003	004004	001001	001003	001003	002004	003003	004004	001002	002004	003004	004004	002004	001001	000000	001001	004004	001001	002002	001003	001003	001004	003004
MOS-730	CLMU	Pallid	84.62	153	z0	175175	196196	243245	245247	295319	259259	339343	237253	351353	235235	223233	228230	203205	292292	134138	216224	232232	212224	206206	000000	001003	001001	001004	001001	000000	001003	004004	001001	003004	001001	002002	003004	002004	002004	001003	001004	001003	002004	001004	002002	003003	001003	004004	003004
MOS-731	CLMU	Pallid	82.27	154	z0	175175	196196	243245	245247	321321	259269	333339	235251	353369	221235	225233	228230	201201	284292	134138	220228	232264	224224	206218	004004	003003	001003	001001	003003	001003	003003	002004	003003	003003	001001	002002	004004	004004	004004	001001	001004	003003	002004	004004	002004	001001	003003	001004	003004
MOS-732	CLMU	Pallid	80.27	155	z0	175175	194196	243245	241243	297309	261269	333339	237237	353355	229229	225233	210228	193203	280284	134138	216232	232268	208224	206206	002004	001003	000000	004004	001003	000000	001003	002004	003003	003004	001002	004004	003004	004004	004004	001001	001004	001003	002004	001001	002004	001003	001001	004004	003004
MOS-737	CLMU	Pallid	96.99	156	z0	175175	196196	243247	245247	295297	259265	339343	233253	353355	233235	225233	230232	201205	292292	134134	220232	232260	224228	206218	002002	001003	001003	004004	001001	001003	001003	002004	003003	003004	001001	004004	003003	002004	002004	001003	004004	001003	002004	001004	002002	003003	003003	004004	003004
MOS-738	CLMU	Pallid	98.33	157	z0	175175	196196	243243	239245	305325	259259	335335	253255	349369	229229	233233	210230	201205	284292	134134	220224	232264	220228	206218	002004	001003	001001	001004	001003	001001	001003	002004	001001	003004	002002	004004	003003	002004	000000	003003	001004	001003	004004	004004	000000	003003	001003	004004	004004
MOS-741	CLMU	Pallid	99	158	z0	175175	196210	243243	247247	297297	259259	335351	239239	353371	223231	225233	228230	193203	280292	138146	224232	232272	212228	206218	002004	001001	001003	001004	001003	003003	001003	002004	003003	003003	001002	002004	004004	002004	002004	001003	001004	003003	004004	004004	004004	001003	001003	001004	003003
MOS-746	CLMU	Pallid	83.61	159	z0	175175	196196	243245	243245	295307	259261	333337	251257	353353	229229	225237	228230	193205	292292	122134	224232	252272	208220	206218	002002	001003	001003	001001	001001	000000	001003	002004	001003	004004	001002	002004	003004	002004	002004	001003	004004	001001	002004	001004	002002	001003	001003	001004	004004
MOS-750	CLMU	Pallid	97.66	160	z0	175175	196196	243245	247247	295297	259269	333339	237257	353355	229229	223225	228232	193205	284292	134138	216232	232260	204216	206218	002004	001003	001003	001004	001003	001003	001001	002004	003003	003004	001001	002002	003004	004004	002002	001001	001004	001003	004004	004004	002002	001003	001001	001004	003004
MOS-751	CLMU	Pallid	99.33	161	z0	175175	194228	243243	237243	293315	259269	333339	251251	353355	233235	225233	206224	203205	284288	134134	232232	232232	228228	206218	002004	001003	001003	004004	001003	001003	001003	004004	003003	003004	001002	002004	003004	002002	002002	003003	001004	001003	002002	001004	002004	003003	001003	004004	003004
MOS-756	CLMU	Pallid	97.32	162	z0	175175	196196	243245	245247	297327	259259	335343	231255	355355	229231	225233	210220	201205	292292	134134	224232	232272	224228	218218	002004	003003	001003	004004	003003	001003	003003	002002	001003	003004	001001	004004	003003	004004	002004	003003	004004	001003	002004	001004	002004	001003	001003	001004	003003
MOS-757	CLMU	Pallid	97.32	163	z0	175175	196196	243243	245247	295315	259259	335343	237251	355355	229229	225233	228230	203205	292292	134138	220224	232264	216224	206218	002004	001003	001001	004004	001003	001001	001003	002004	001003	004004	001002	002004	003003	002002	002002	003003	004004	001001	002004	001004	004004	003003	003003	001001	003004
MOS-763	CLMU	Pallid	97.99	164	z0	175175	194196	243243	241243	295297	259259	339343	237237	353355	235235	221225	220230	201205	284284	134134	232232	232268	224224	218218	004004	001001	001001	001004	001003	001003	003003	002002	001003	003003	001002	002004	003003	004004	002002	001003	004004	003003	002004	001001	002004	001003	001003	004004	003003
MOS-764	CLMU	Pallid	97.66	165	z0	175175	196196	243243	243243	293307	259259	339343	237255	355355	221229	225233	230230	205205	292292	134138	216232	232232	224224	218218	002004	001001	001003	001004	001003	003003	001003	002002	001003	003004	001002	002002	004004	004004	004004	001003	001001	001003	002002	004004	002004	001003	003003	001001	003004
MOS-766	CLMU	Pallid	96.66	166	z0	175175	194196	243243	241247	297305	259259	341343	237255	355373	229229	221223	228230	203205	284288	134150	224232	232260	216224	206206	002002	003003	001003	004004	001003	003003	001003	002004	003003	003003	002002	002004	003004	002002	002004	001003	001004	003003	002004	001004	004004	001003	003003	001001	003004
MOS-770	CLMU	Pallid	96.66	167	z0	175175	196196	243245	245247	297315	259269	333343	237237	353355	229233	221233	228230	201203	284284	134138	220232	232260	208212	218218	004004	001003	003003	004004	001003	001001	003003	004004	003003	003003	001001	002004	003004	004004	004004	001003	001004	003003	002004	001001	002004	001001	001001	001004	003004
MOS-771	CLMU	Pallid	96.66	168	z0	175175	194208	243243	243243	297307	259259	333337	231251	355355	229235	233233	226230	203205	280280	134138	228232	264264	224228	218218	002004	003003	001001	001004	001003	003003	001003	002004	003003	003004	001002	002004	004004	002002	002004	001003	004004	001003	002004	001004	002002	001001	001003	001004	003004
MOS-773	CLMU	Pallid	97.66	169	z0	175175	196210	243245	243245	295309	259259	339351	237257	355355	229231	233233	208228	205205	284292	134138	220232	232260	204224	206206	002004	001001	001001	004004	003003	001003	003003	002004	003003	003004	001002	004004	003004	004004	002002	001003	004004	001003	002004	004004	002004	003003	001003	004004	003004
MOS-774	CLMU	Pallid	96.66	170	z0	175175	196196	243245	247247	305323	263269	339339	255257	353355	229229	223225	228232	193205	284292	134138	216232	232260	204224	206218	002004	001001	003003	004004	003003	001003	001001	002004	001003	003003	001001	002004	003004	004004	002002	001003	001004	003003	004004	004004	004004	001003	001001	001004	004004
MOS-775	CLMU	Pallid	96.66	171	z0	175175	196210	243243	243247	297307	259267	333343	237237	353369	229233	225237	228230	193205	280288	134138	220232	268272	196224	206218	002004	003003	001003	001004	001003	003003	001003	004004	001003	003004	002002	002004	003003	002002	002004	001001	001004	001003	004004	004004	002004	001003	001003	004004	004004
MOS-778	CLMU	Pallid	84.28	172	z0	175175	194196	243245	247247	295325	267269	335339	231257	355355	223233	225225	210230	201201	284288	134150	232232	264264	224224	218218	002004	001001	003003	001004	001001	000000	001003	002004	001003	004004	001002	002002	003004	002004	002004	001001	001004	001001	002004	001004	002002	001003	003003	001001	003004
MOS-779	CLMU	Pallid	96.99	173	z0	175175	194196	243243	241247	297305	259259	335339	251251	353355	229235	225233	228228	203203	288292	134138	232232	232260	204224	210226	002002	001003	001001	001004	001001	001003	003003	002002	001003	003004	001002	002004	003003	002004	002002	003003	004004	001003	002004	004004	002004	003003	001001	004004	004004
MOS-788	CLMU	Pallid	85.95	174	z0	175175	196210	243245	239239	305315	259259	325343	255255	353355	233235	221225	228230	201205	292292	122138	216228	232232	204224	206218	000000	003003	001003	001004	003003	001001	001003	002004	001003	004004	001002	002002	003003	004004	002002	001003	004004	001001	002002	001004	002004	001003	001003	001001	003004
MOS-789	CLMU	Pallid	98.66	175	z0	175175	194196	243245	247247	295323	259265	335339	231251	369369	229229	225225	228230	201205	284292	138138	232232	232232	204204	206214	002002	001001	001003	001004	001003	001001	001003	002004	003003	003003	001002	002002	004004	004004	002004	003003	001001	003003	002004	001001	002002	003003	001003	001004	003004
MOS-791	CLMU	Pallid	97.32	176	z0	175175	196196	243245	245245	293295	259259	339343	237255	355355	221229	225233	230230	205205	284292	134138	232232	232232	204212	206218	002004	001001	001003	001004	003003	000000	001001	002002	001003	003003	001002	002004	003004	002004	002004	001003	001004	003003	002002	001004	002002	001001	001003	001001	003003
MOS-801	CLMU	Pallid	97.99	177	z0	175175	194208	243243	243243	297307	259259	333337	231251	355355	229235	233233	226230	203205	280280	134138	228232	264264	224228	218218	002004	003003	001001	001004	001003	003003	001003	002004	003003	003004	001002	002004	004004	002002	002004	001003	004004	001003	002004	001004	002002	001001	001003	001004	003004
MOS-805	CLMU	Pallid	81.27	178	z0	175175	194196	245245	241247	309323	259263	000000	239259	353353	221229	225225	228230	203205	284288	134134	224224	260272	216224	218218	002004	001003	001003	001001	003003	001001	001001	002004	003003	003004	001002	002002	003004	002004	002004	001001	000000	001003	002002	001004	004004	003003	001003	004004	003004
MOS-816	CLMU	Pallid	87.63	179	z0	175175	196210	243245	241243	297297	259263	333343	237253	353355	229231	225233	232232	201205	284292	134134	228232	232260	224228	206206	002002	001001	001003	001004	001003	001003	001003	002004	001003	003004	001001	002002	004004	004004	002002	001001	001001	001003	004004	001004	002004	001003	001003	001001	003003
MOS-821	CLMU	Pallid	96.99	180	z0	175175	196196	243245	241245	297307	263267	333343	237251	353355	233235	225233	228230	201203	284292	134138	216228	232260	204228	206206	002002	003003	001003	001001	001003	001003	001003	002002	003003	003004	001001	002002	004004	004004	002002	001001	001004	001003	002004	001004	004004	001003	001003	004004	003004
MOS-822	CLMU	Pallid	96.99	181	z0	175175	196196	243245	245247	297321	259265	339343	237251	355355	229233	223225	228230	203205	284288	134134	228232	260260	212216	206218	002002	001003	001003	004004	003003	001003	003003	004004	003003	003003	001002	002004	003004	002004	002002	001003	001001	003003	002004	004004	002004	001003	001003	001001	004004
MOS-823	CLMU	Pallid	96.32	182	z0	175175	194196	243247	245245	293307	243259	333339	233251	369371	229231	221233	224228	201203	284292	134138	224232	232264	224224	214218	002002	001001	001001	004004	001001	001003	001003	004004	001003	003003	001001	004004	003004	002004	002004	001003	001001	003003	002002	001004	002004	003003	001001	004004	003004
MOS-824	CLMU	Pallid	89.3	183	z0	175175	196210	243245	245247	295325	259259	335335	231237	349369	229235	233233	210210	201203	284288	138138	224224	264264	212212	214218	004004	001001	001001	001004	001003	001003	003003	002004	003003	003004	001001	002004	003003	004004	002004	001003	001004	001003	002004	004004	002002	003003	003003	001004	003003
MOS-845	CLMU	Pallid	80.27	184	z0	175175	196208	243245	243247	295297	259259	339339	237257	353353	233235	225233	228230	193203	288288	134138	232232	232272	224228	218218	002002	003003	001001	001004	001003	000000	001003	002004	001003	003003	001002	002004	003004	004004	002004	003003	000000	003003	002004	001004	002004	001003	003003	004004	003004
GPM-018	GPMU	Pallid	97.99	185	z0	175175	196228	241243	243247	297323	261267	333333	237237	355355	231235	233237	228230	201201	288288	134134	224232	232264	212216	206206	004004	001001	001001	001004	003003	003003	001001	002002	001001	003004	001001	002004	003003	002004	002004	001003	001001	001003	002004	001004	002004	003003	001001	001004	003004
GPM-045	GPMU	Pallid	95.65	186	z0	000000	194196	243243	243247	293311	259259	335335	251251	353369	235235	000000	230230	201201	288296	134134	224252	232272	216228	206206	004004	001001	003003	004004	001003	001001	001001	004004	001003	003003	001002	004004	004004	002004	002002	003003	001004	003003	004004	001004	002002	001003	001003	004004	003004
GPM-048	GPMU	Pallid	95.65	187	z0	175175	196196	241245	243247	295297	259263	335343	231251	353357	233233	225225	226230	201203	284288	134146	224232	232264	204216	218218	002004	001003	003003	001001	003003	001003	003003	002004	001003	004004	001002	002002	003004	002002	002004	001003	001004	001001	002002	001004	002004	001003	001003	001004	003004
GPM-055	GPMU	Pallid	97.32	188	z0	175175	194208	243243	243243	297329	253259	333335	237239	353357	229229	237237	226230	203203	288292	134134	232232	264264	228232	218218	004004	003003	001001	004004	003003	003003	003003	002004	003003	003004	002002	002004	003003	002004	002004	001001	001001	001003	002004	004004	002004	001003	003003	001004	004004
GPM-072	GPMU	Pallid	91.3	189	z0	175175	196196	243243	243243	309325	259261	333335	237253	353355	229229	225233	226230	201203	288296	134134	216224	260272	216228	218218	002002	001003	001003	001004	001001	003003	001001	004004	001001	003004	001002	004004	003004	002004	002002	001001	001004	001003	002002	001001	002004	001001	001003	001004	003004
GPM-075	GPMU	Pallid	93.65	190	z0	175175	194210	243245	243245	295315	259259	333333	233237	353369	229229	237237	230230	201203	288292	134138	216232	232260	216228	206218	002004	001001	003003	001004	003003	001003	003003	002004	001003	003003	001002	002004	004004	002004	002004	003003	001004	003003	002004	004004	004004	001001	001003	004004	004004
MOS-022	GPMU	Pallid	83.95	191	z0	175175	194196	243245	243243	309315	259259	335335	239253	353357	235237	225225	224230	201203	288292	134138	232232	264264	216228	206206	002002	001003	001001	001004	001003	001001	001003	004004	001001	003003	002002	002004	004004	002004	002004	001003	001004	003003	002002	004004	004004	001003	001001	001004	003003
MOS-023	GPMU	Pallid	82.61	192	z0	175175	196196	243243	243247	325327	259259	333339	237253	355355	231235	225225	226230	201201	292292	134138	224224	232260	216232	218218	002002	003003	001003	001004	001003	001001	001001	002004	001001	003004	001002	002004	004004	002004	002002	001003	004004	001003	002002	001001	002004	001001	001001	001004	003004
MOS-026	GPMU	Pallid	87.29	193	z0	175175	194194	241243	243245	297309	259259	333347	235235	355369	235235	225225	226230	201201	284296	134138	216232	260272	224224	218218	002004	001001	001001	004004	001001	003003	001001	002004	003003	003004	002002	004004	004004	004004	004004	001003	004004	001003	002004	001004	004004	001003	001003	001001	004004
MOS-029	GPMU	Pallid	87.63	194	z0	175175	208210	241243	243247	295309	259259	333335	235237	355355	233235	221225	228228	203205	292292	126134	232236	232232	204224	206218	004004	001001	001003	001001	003003	001003	001003	002002	001003	003004	001002	002004	003003	004004	000000	001003	004004	001003	002004	004004	002004	001001	001001	001004	003003
MOS-030	GPMU	Pallid	93.31	195	z0	175175	194196	243247	241247	293295	259259	335339	231253	353353	229233	225225	228230	201201	288288	134138	216232	252264	204224	218218	002004	001001	001003	004004	001003	003003	001003	002004	001003	003004	001002	002004	003003	002004	002004	001003	004004	001003	002002	001001	002004	001003	001003	001004	004004
MOS-031	GPMU	Pallid	80.6	196	z0	175175	196208	243243	243245	295297	259261	335343	237237	353355	231233	221225	230232	201203	288292	134134	224224	232264	216220	206218	000000	001003	003003	004004	001003	003003	001001	002004	001001	004004	001001	002004	003004	002002	000000	003003	004004	001001	004004	001004	002004	001001	001001	001004	003004
MOS-033	GPMU	Pallid	86.96	197	z0	175175	196196	243243	243247	293295	259259	333339	237239	355369	229231	225233	228230	203205	292292	134138	224232	260264	216228	218218	002002	003003	001001	004004	003003	001001	001001	002004	003003	003003	001002	004004	003003	002004	002004	003003	004004	003003	002004	001004	002002	001003	001003	004004	003004
MOS-035	GPMU	Pallid	92.98	198	z0	175175	196208	243243	247247	293297	259259	333343	237239	353355	233233	225237	230232	201203	288292	134134	224224	232264	216216	206218	002004	001001	003003	004004	001003	003003	001003	002004	001003	003004	001001	002004	003004	002002	004004	003003	004004	001003	004004	001001	002004	001003	001001	001004	003003
MOS-036	GPMU	Pallid	83.95	199	z0	175175	208228	243247	245247	295295	259261	335343	237251	359369	229229	225237	228228	201205	292296	138146	216232	232264	224232	206218	002004	001003	001003	001001	001003	003003	003003	004004	001003	004004	001002	002002	004004	002002	002002	001003	001004	001001	002004	001001	002002	003003	001003	001001	003004
MOS-037	GPMU	Pallid	82.27	200	z0	175175	194208	243243	243245	323329	253267	335339	235237	353353	235235	225233	226228	201203	284292	138138	232256	232260	204216	218218	002004	001003	003003	001004	001003	000000	003003	004004	001003	004004	001002	004004	004004	002002	002002	001001	001004	001001	002002	001004	002002	001003	001003	004004	003004
MOS-041	GPMU	Pallid	93.31	201	z0	175175	196208	243245	243247	293293	259267	333347	237239	353369	231231	225237	230232	203203	284288	134134	224232	232260	224228	206218	002004	001001	001001	001004	001003	003003	001001	002004	001003	003003	001001	002002	003004	002002	002002	001001	001004	003003	002004	004004	004004	001003	003003	001001	004004
MOS-042	GPMU	Pallid	83.28	202	z0	175175	196196	247247	245247	297323	259267	335339	233251	355369	221223	225237	226228	199205	284292	134134	232236	232264	212228	218218	002004	003003	001003	004004	001001	003003	001003	002002	003003	003004	001001	002004	003004	002002	002002	001003	000000	001003	002004	001004	004004	001001	001001	004004	003003
MOS-044	GPMU	Pallid	90.97	203	z0	175175	196196	243243	243247	321323	259259	335335	235239	353369	229235	221225	228230	203205	284292	126138	216224	232232	224228	218218	002004	003003	003003	001004	001001	003003	001001	002004	001003	003004	002002	002004	003004	002002	002004	001003	001004	001003	002002	001004	002004	003003	001003	001001	003004
MOS-046	GPMU	Pallid	96.99	204	z0	175175	194196	243243	243247	293295	259267	333335	233235	353369	233233	225237	228230	201201	284292	134138	220224	232232	224224	206218	004004	003003	001001	001004	001001	001001	003003	002004	001003	003003	002002	004004	004004	002002	002002	001001	001004	003003	002004	004004	004004	003003	003003	001004	003004
MOS-048	GPMU	Pallid	92.98	205	z0	175175	196208	243245	247247	297309	261267	335335	233237	353353	231235	225225	228230	201201	292292	134134	228232	232272	216228	206206	002002	001003	001003	001004	001001	001003	003003	002004	003003	003004	001002	002002	004004	004004	002004	001003	004004	001003	002002	001004	004004	001003	001001	001004	003003
MOS-049	GPMU	Pallid	86.29	206	z0	175175	194194	243245	243243	295309	259259	333335	235237	359375	229231	225237	226228	201203	284296	134134	224232	264272	204228	206218	002004	000000	001001	004004	001003	001001	001003	004004	001003	003003	001001	002004	003004	002004	004004	001001	001004	003003	002004	001004	002004	001001	003003	001001	004004
MOS-052	GPMU	Pallid	85.95	207	z0	175175	194196	243247	243247	295309	259269	333339	235251	355369	231237	221225	224230	201203	272292	138138	224232	264264	204224	206218	004004	001001	001003	004004	001003	001003	001001	002004	001003	003004	002002	004004	003004	002002	004004	001003	001004	001003	004004	001004	002002	001001	001001	004004	004004
MOS-053	GPMU	Pallid	87.63	208	z0	175175	194196	243243	237243	307307	261269	333343	251257	353369	233237	221225	228230	203203	288292	134134	224224	232264	216224	218218	002004	001003	001003	001004	001003	003003	003003	002004	001001	003004	001002	002004	003004	002004	002004	003003	001004	001003	002002	001004	002004	001003	003003	004004	004004
MOS-054	GPMU	Pallid	86.29	209	z0	175175	194196	243243	245247	295295	259259	317335	237251	355369	231235	221225	230230	203203	288292	134138	224224	252264	224224	218218	004004	001001	001001	004004	001003	001001	001003	002002	001003	003003	001002	004004	003004	002004	002004	003003	004004	003003	002004	001004	002004	001003	001003	001004	003004
MOS-055	GPMU	Pallid	96.32	210	z0	175175	194196	243243	237245	315323	259259	333335	251257	369369	223231	225237	228228	201203	284292	134138	224232	264264	204216	218218	002004	003003	003003	004004	001001	001003	003003	002004	001003	004004	001002	002004	003003	002004	004004	001003	001001	001001	002004	001004	002004	003003	001003	001001	003004
MOS-057	GPMU	Pallid	96.32	211	z0	175175	196196	243245	245245	293295	259261	333343	237251	355369	229233	221237	228228	201203	292292	134134	224236	232264	216216	206218	004004	001001	003003	001001	001003	001003	003003	002004	003003	003004	001002	002002	003004	002002	004004	001003	004004	001003	002004	001001	002002	001001	001001	004004	003004
MOS-060	GPMU	Pallid	92.64	212	z0	175175	186196	243243	243245	295323	259259	335335	237251	353353	221231	237237	228230	201201	292296	122134	228232	260264	216228	206206	002002	001003	001003	004004	001001	003003	001003	004004	003003	003004	001001	002002	003004	002004	002002	001001	001001	001003	002004	001004	002004	001001	001003	001004	003004
MOS-061	GPMU	Pallid	95.99	213	z0	175175	196196	243243	243245	295295	259263	333347	237237	359369	223235	225237	228230	201205	272292	122134	216232	232260	224228	206218	004004	001003	001003	001004	001001	003003	001003	002004	003003	003003	001001	002004	003004	002002	004004	001003	001001	003003	002002	001001	002004	001001	001001	001004	003003
MOS-068	GPMU	Pallid	90.3	214	z0	175175	196208	241247	243247	297309	259259	333333	235237	355373	235235	225237	228228	201205	292292	122134	232232	260264	204228	218218	002002	001003	001003	001001	001003	001003	003003	002004	003003	004004	002002	004004	003004	002004	004004	001003	001004	001001	002004	004004	002004	003003	001001	001004	003004
MOS-106	GPMU	Pallid	96.32	215	z0	175175	196196	243247	243243	297307	259259	333333	239251	359369	229229	225225	226230	201203	288288	134134	224224	264272	216228	206218	004004	001001	001001	001001	001003	001003	003003	002004	001003	003004	002002	002004	004004	002004	004004	003003	001004	001003	004004	001004	002002	001003	001003	004004	004004
MOS-108	GPMU	Pallid	90.97	216	z0	175175	196228	245245	243245	297325	259267	335335	237237	353369	221231	221233	230232	201203	288288	122138	232232	262264	204212	206218	004004	003003	001001	001004	001003	001003	001003	002004	001003	003003	002002	004004	003004	004004	002004	001003	004004	003003	002004	001001	002004	003003	003003	001001	004004
MOS-109	GPMU	Pallid	88.63	217	z0	175175	196208	243245	241243	295297	259259	335339	237251	353355	221233	233237	226230	201201	272292	134134	216232	232264	216224	218218	004004	001001	001003	001004	003003	001003	003003	002002	001003	003004	001001	002002	004004	002002	002004	001001	000000	001003	004004	001004	002004	003003	001001	004004	004004
MOS-115	GPMU	Pallid	98.33	218	z0	175175	194194	243243	243245	297323	259259	339343	231237	355357	221237	233237	230230	201205	284288	134138	232232	264264	216224	218226	004004	001003	001001	001004	003003	001003	003003	002002	001001	003003	001001	002004	003004	004004	004004	001001	001004	003003	002004	001001	002004	001001	001003	001001	003004
MOS-196	GPMU	Pallid	96.32	219	z0	175175	194196	243243	243245	297325	259267	335339	237237	353353	229233	225237	224226	201203	284292	138138	224232	264272	224228	218218	002004	003003	003003	004004	001001	001001	001003	002002	001001	003004	001002	004004	003004	002004	002002	001001	004004	001003	002004	001004	002002	001003	003003	001001	003004
PF-002	GPMU	Pallid	82.94	220	z0	175175	194228	243245	241245	293331	259267	335335	237237	353353	229235	233237	212230	201203	292292	126134	216232	232264	224224	206214	000000	000000	003003	004004	001003	003003	001003	002002	000000	003003	001002	004004	003004	004004	002004	001003	000000	003003	002002	001004	004004	003003	001003	001004	003004
PF-003	GPMU	Pallid	84.28	221	z0	175175	196196	243243	245247	323325	259267	333333	237239	353355	231235	225235	226230	201203	288292	134134	232232	232252	216228	206218	002004	001003	001003	001001	001003	001001	001001	002004	001003	004004	002002	002004	004004	002002	002002	001001	001004	001001	002002	001004	002002	001001	003003	001004	004004
PF-004	GPMU	Pallid	97.32	222	z0	175175	194196	243243	241247	295297	259259	335339	239251	353355	229235	225233	230230	203203	288288	138146	224232	232252	208216	218218	002002	003003	003003	004004	001003	001003	001003	002004	003003	003004	001002	004004	003004	004004	004004	001001	001004	001003	004004	001004	002004	001003	001003	001004	004004
PF-012	GPMU	Pallid	91.3	223	z0	175175	194196	243245	245247	297323	261265	333337	235239	353369	231235	225225	230230	203203	288292	122138	232232	232264	204216	206218	002004	003003	003003	001001	003003	001001	001001	002004	001003	004004	001002	002004	003004	002002	002004	001003	001004	001001	002002	004004	002004	001003	003003	004004	003004
PF-013	GPMU	Pallid	89.3	224	z0	175175	196214	243245	245245	297325	259259	333339	237251	353355	231235	225233	224228	201205	284292	134138	216224	232264	204216	218218	002004	001003	001003	001004	001003	003003	003003	002002	001003	003004	001002	004004	004004	002002	002004	001001	001004	001003	002002	001004	004004	003003	001001	004004	003004
PF-018	GPMU	Pallid	89.97	225	z0	175175	196196	245245	241247	295309	259259	333335	237239	355375	231235	225233	226228	203205	284292	138138	224232	232272	204204	206218	002004	001003	003003	001004	003003	001003	003003	004004	001003	003003	002002	002002	004004	002004	002004	001003	001004	003003	002002	001001	004004	001003	001001	004004	003003
SA-002	GPMU	Pallid	89.63	226	z0	175175	196196	243243	241245	297297	259267	339347	231237	355357	229235	225225	228230	201203	292292	134138	216236	272272	216232	218218	000000	001003	001003	001001	003003	001003	003003	002004	001001	003003	001002	002002	003003	002002	004004	001003	001004	003003	002002	004004	002004	001003	003003	001004	003004
SA-003	GPMU	Pallid	80.6	227	z0	175175	196196	243243	239245	309309	253259	333343	239251	355369	231237	225237	228230	201203	292292	134138	232232	260264	216224	218218	002004	000000	001003	004004	003003	000000	003003	002004	001003	004004	001001	002004	004004	002004	004004	001001	001001	001001	004004	001004	002004	001003	001003	004004	003004
SA-004	GPMU	Pallid	90.97	228	z0	175175	194208	243243	241245	297301	259259	339343	237237	355359	223233	225237	226230	201201	288292	134138	224228	232264	212216	206218	002004	003003	001001	001004	001003	001003	001003	002004	001001	003004	001001	004004	003004	004004	004004	001003	001004	001003	002002	001004	004004	001003	003003	001004	003003
SA-006	GPMU	Pallid	86.29	229	z0	175175	196196	243243	241247	323331	243267	333335	231251	353359	229229	225233	226230	201201	272292	122138	224232	264264	216224	206218	004004	003003	001003	004004	001003	003003	001003	002004	001003	003004	001002	002004	003004	002002	002004	001003	004004	001003	002004	004004	002004	001003	001003	001004	004004
SA-009	GPMU	Pallid	88.96	230	z0	175175	194196	243243	245247	297307	259267	335343	237237	355371	221235	225237	228230	203203	272292	122134	216224	232272	224232	218218	002002	001001	001001	001001	001003	001003	001003	002004	001003	003003	001002	002004	003003	002002	004004	001003	004004	003003	002002	001001	004004	001001	001001	004004	004004
SA-010	GPMU	Pallid	96.32	231	z0	175175	194196	243245	241241	297323	253261	339347	233251	369373	229233	227227	224230	201203	284292	134138	224224	232264	208228	218218	004004	001001	001003	004004	001001	003003	001003	004004	001001	003004	001002	002004	003004	002002	004004	003003	001004	001003	004004	001001	004004	001001	001001	001004	003004
SA-011	GPMU	Pallid	85.28	232	z0	175175	196196	245245	247247	293295	259259	335335	237239	353355	231233	227235	230230	201203	292292	134134	224232	232232	216224	218218	002002	003003	001001	001004	003003	000000	001001	002004	003003	003003	001001	004004	003004	002002	002004	001003	004004	003003	002004	004004	002004	001003	003003	004004	004004
SA-014	GPMU	Pallid	82.27	233	z0	175175	194196	243243	245247	293297	259259	333335	233235	355369	231235	225233	224230	203203	288292	134134	224236	232264	216232	206218	000000	000000	001003	001004	001003	001001	003003	004004	003003	004004	001002	002004	003004	002002	002004	001001	004004	001001	002002	001004	002002	003003	001003	001004	004004
SA-022	GPMU	Pallid	84.28	234	z0	175175	194196	243243	241245	297309	259261	333333	237239	355355	229231	225225	228230	201203	288288	122134	232236	232272	216216	218218	002004	001003	003003	001001	003003	001003	001003	002002	001003	003003	002002	002002	003004	002002	002004	001001	000000	003003	002002	001004	004004	001003	001003	001004	003004
SA-023	GPMU	Pallid	80.27	235	z0	175175	196210	243243	241247	295295	259259	339347	235255	353369	229229	225233	228230	201203	292292	134134	232232	232264	204228	206218	002004	000000	001001	001004	001003	001003	003003	002002	001003	004004	001001	002002	000000	000000	002004	003003	001004	001001	002004	000000	002002	001003	001001	001001	004004
SA-024	GPMU	Pallid	81.27	236	z0	175175	194196	243245	247247	295297	259259	333339	251253	357369	229237	225237	230230	201203	288292	134134	224224	264264	204228	206206	002004	001001	001001	001001	003003	000000	003003	002004	001003	003004	002002	004004	003003	002002	004004	001003	001004	001003	002004	001001	002004	001003	003003	004004	004004
SA-025	GPMU	Pallid	82.27	237	z0	175175	194196	243245	245247	309323	259261	333339	237239	353355	229231	225225	230232	201203	288292	122134	232232	232252	216228	218218	002002	001003	003003	001001	003003	001001	001003	002004	003003	003004	002002	002002	003004	002002	002002	001001	001001	001003	002002	001004	002004	001001	003003	004004	004004
SA-026	GPMU	Pallid	82.61	238	z0	175175	194196	243245	243243	297309	259259	335335	239253	353353	223229	225233	224226	203205	272292	134138	224232	232264	224228	218218	002004	001003	001003	004004	001003	001001	001003	002004	001003	003004	001002	004004	004004	004004	002004	001001	001004	001003	002004	004004	002002	001001	001001	004004	004004
SA-027	GPMU	Pallid	82.94	239	z0	175175	194208	241243	241243	297307	259267	335339	239239	353369	223229	223225	226230	201203	288288	122134	232232	232264	216228	218218	004004	000000	001003	001004	001001	003003	001003	002002	001003	003003	001002	002004	003004	000000	004004	001001	001001	003003	004004	004004	002002	001003	001003	001004	003003
UA-007	GPMU	Pallid	88.29	240	z0	175175	208208	243243	243247	297311	259269	333333	237251	353357	221231	233237	230230	201201	288292	126134	220232	264264	216224	206206	002002	001001	000000	001004	003003	003003	001001	002004	003003	003004	002002	004004	003003	002002	004004	001001	001004	001003	002002	001001	004004	001003	003003	001001	003004
UA-019	GPMU	Pallid	94.65	241	z0	175175	196196	243245	243245	295325	259267	339347	237237	355357	229231	225225	224230	203203	292292	134138	224236	260264	228228	206218	002002	001003	003003	001004	001003	001003	001003	002004	001001	003003	001002	002002	003004	002004	002004	001003	001004	003003	002004	001004	002004	001003	001003	001001	004004
UA-025	GPMU	Pallid	96.99	242	z0	175175	194196	243243	243245	295295	259261	333335	237239	353355	231233	225237	228230	205205	280292	134134	232236	232264	204228	218218	004004	001001	001003	001001	001003	001003	001003	002004	001001	003004	002002	002002	003003	002004	004004	001001	001004	001003	004004	004004	004004	001001	001003	001001	004004
AWS-108	IHMU	Pallid	83.28	243	z0	175175	196210	243243	243247	315323	259267	333335	237255	351357	229231	225237	228230	201205	280292	134134	232232	260264	204212	206218	000000	001001	003003	001004	003003	003003	003003	004004	003003	003004	001001	002004	003004	002004	002002	001003	000000	001003	002004	004004	002004	001001	001001	004004	004004
AWS-536	IHMU	Pallid	83.28	244	z0	175175	196196	243243	247247	295297	259269	339339	237261	353369	223231	225237	228230	203203	280284	134138	220224	232272	212228	206218	002004	001003	001003	004004	003003	003003	003003	002004	003003	003003	001002	002004	003004	002004	002004	001001	000000	003003	004004	001004	004004	001003	001003	000000	003004
LMB-001	IHMU	Pallid	91.97	245	z0	175175	198210	243243	241243	315323	259259	341343	233237	353353	229229	225225	230230	203203	272292	134138	232232	264264	212216	218218	004004	001003	001001	004004	001001	003003	003003	002004	001003	003004	001001	002004	003003	002004	004004	001003	000000	001003	002004	001001	004004	003003	001003	004004	004004
LMB-019	IHMU	Pallid	82.94	246	z0	175175	196222	243243	241245	323327	259259	335351	237237	353355	229235	235235	210216	201205	280292	134134	232232	264264	224228	206206	002004	003003	001003	001004	001001	003003	003003	004004	001003	004004	002002	002002	003003	002004	002004	003003	000000	001001	002004	004004	004004	001001	001001	001004	004004
LMB-021	IHMU	Pallid	82.27	247	z0	175175	196196	243243	239245	295307	259269	339339	255257	355369	229235	223233	228230	201205	284292	134138	216216	232232	224224	206218	002004	003003	001003	001004	001003	001003	001003	004004	003003	004004	002002	002004	003004	004004	002002	001003	001004	001001	002004	004004	002004	001001	003003	001004	003004
LMB-031	IHMU	Pallid	97.32	248	z0	175175	196196	243245	243247	323323	259267	333335	237239	353355	229229	233233	230230	201205	284292	138138	216224	232272	212228	218218	002004	003003	001003	001004	003003	003003	001003	002002	003003	003003	001001	002004	004004	004004	004004	001003	000000	003003	002002	004004	002002	001001	001003	001004	003003
LMB-053	IHMU	Pallid	83.28	249	z0	175175	196196	243243	243245	295323	259259	335339	237257	355355	231235	233233	210228	203205	288288	134134	232232	232232	228228	218218	002002	000000	000000	004004	003003	001001	003003	002004	003003	003004	001002	004004	003004	002004	002004	003003	004004	001003	002004	001004	004004	001003	003003	001004	003004
LMB-055	IHMU	Pallid	97.99	250	z0	175175	194208	243243	245247	319331	259259	319333	233239	353369	231235	225233	210228	203203	288292	134138	224228	260264	224224	218218	002004	003003	001001	001004	001003	001001	003003	002002	003003	004004	001002	002004	003004	002004	002004	001001	001004	001001	002004	001004	002004	001003	001003	004004	003004
MIS-047	IHMU	Pallid	88.29	251	z0	175175	198208	243243	243245	297315	259269	339341	233237	353369	235235	225233	230230	203205	284292	134134	232232	264264	228228	214218	002002	001003	003003	004004	001001	001003	001003	004004	003003	003004	001001	002002	004004	002002	002004	003003	000000	001003	002004	001004	004004	003003	001003	004004	004004
354-001	CLMU	Shovelnose	94.98	252	z1	175175	196196	245249	241243	323325	259263	311335	239241	349359	229233	225233	210230	201203	288292	134138	224232	256256	208216	206214	004004	001003	003003	001001	003003	001001	001003	002004	001003	004004	001001	002004	003004	002002	002002	003003	000000	001001	002002	001004	004004	003003	001003	001004	003003
354-002	CLMU	Shovelnose	96.32	253	z1	175181	196196	243243	239243	297301	259259	335347	229245	351355	231233	221225	216228	203205	284296	134138	232236	260260	196224	218218	002004	003003	001003	001001	003003	001003	001003	002004	001003	004004	001001	004004	004004	002002	002002	003003	004004	001001	002004	001001	002004	001003	003003	001004	003004
354-003	CLMU	Shovelnose	94.65	254	z1	175175	208208	245245	241245	307325	259261	311345	231237	355355	229233	225225	206208	201203	292296	134138	228228	260264	196224	226226	002004	001001	003003	001004	003003	001001	001003	002002	001003	004004	001001	002004	003003	002002	002002	003003	001004	001001	002004	001001	002004	001003	001003	001004	003003
354-004	CLMU	Shovelnose	96.66	255	z1	173177	186194	243243	245245	313327	243259	319353	229259	351361	231231	223225	204210	203203	292292	134138	228248	256264	224224	214218	002004	003003	001003	001001	003003	001001	001003	002002	001001	004004	001001	002002	004004	002002	002002	003003	001004	001001	002004	001001	002002	003003	003003	001001	003003
354-005	CLMU	Shovelnose	96.99	256	z1	175179	196204	243243	243245	321321	263263	333341	229239	357375	229231	233233	206220	201203	288304	134138	224236	260260	204224	226226	004004	003003	001003	004004	001003	003003	003003	002002	001001	004004	001001	002002	003004	002002	002002	003003	001001	001001	002004	001004	002002	003003	001003	001004	003003
354-007	CLMU	Shovelnose	97.66	257	z1	175175	194212	245245	245247	313315	259259	319341	235259	353357	229235	225225	204230	203203	284296	138138	224232	256268	208228	206218	002004	001003	003003	001004	001003	001001	003003	002002	001003	004004	001001	002004	003004	002002	002002	001003	001004	001001	002004	001004	002004	001003	001003	001004	004004
354-008	CLMU	Shovelnose	96.32	258	z1	173175	212228	243245	241243	313321	259259	319325	233237	345355	229229	225229	208230	201203	276284	134138	224248	260262	216228	218222	000000	003003	003003	001004	003003	003003	003003	002004	003003	004004	001001	002004	003004	002002	002002	003003	004004	001001	002002	001001	002002	003003	003003	001001	003003
354-010	CLMU	Shovelnose	97.32	259	z1	177181	198204	245245	241249	297309	243259	333349	249263	355361	233237	225233	212228	203203	284292	130138	220224	232248	216224	210218	002004	003003	003003	001001	003003	001003	003003	002004	001003	004004	001001	002002	003004	002002	002002	003003	001004	001001	002002	001004	002002	003003	003003	001001	004004
354-012	CLMU	Shovelnose	97.66	260	z1	173175	204208	243243	241247	293321	259267	337341	233237	363375	227229	225237	204232	193201	288292	126134	224232	256264	216224	206218	004004	003003	003003	001004	001001	001001	003003	004004	001001	004004	001001	002002	003003	002002	002002	001003	004004	001001	002002	001001	002004	001003	001003	001004	003003
354-013	CLMU	Shovelnose	99	261	z1	175175	196196	245245	245247	297315	257259	341343	237249	349359	229233	221225	212230	201203	292292	138138	232232	260272	216228	206214	004004	001003	001003	001004	003003	001001	003003	002004	001001	003004	001001	002002	003004	002002	002004	003003	001004	001003	002004	001004	002002	003003	001003	001001	003003
354-014	CLMU	Shovelnose	99.33	262	z1	177181	194196	243245	241251	321323	259273	343351	251259	355373	229233	221223	210210	201203	284284	134138	224228	260264	204220	214218	002004	001003	003003	001001	003003	001001	003003	002004	001003	003004	001002	002004	003003	002004	002002	003003	001004	001003	002002	004004	002004	003003	003003	001001	003004
354-015	CLMU	Shovelnose	96.99	263	z1	175181	186194	245249	241247	301341	259261	329345	233235	349355	225229	225233	224228	203203	280284	134138	224232	260264	208216	206214	002002	003003	003003	001001	001003	001003	003003	002002	001003	004004	001001	002004	003003	002004	002002	003003	001004	001001	002004	001004	002004	003003	003003	001001	003003
354-016	CLMU	Shovelnose	90.64	264	z1	175175	186194	243243	243247	285307	259263	341351	241259	349357	221233	233233	210230	201203	288292	138138	232236	260264	204216	214226	002002	003003	003003	004004	001003	000000	001003	002004	001003	004004	001001	002002	003003	002004	002004	001003	000000	001001	002004	004004	002002	003003	003003	001001	003004
354-017	CLMU	Shovelnose	96.99	265	z1	175181	210214	245249	243247	305325	261265	319339	243253	355369	227231	225233	204208	201203	284292	134138	224224	260260	208220	218234	002002	003003	003003	001004	003003	001003	003003	002004	001003	004004	001001	002002	003004	002002	002004	003003	001004	001001	002002	001004	002004	003003	003003	001004	003004
354-018	CLMU	Shovelnose	97.66	266	z1	175181	186196	243245	243243	293295	259263	341343	229235	355359	219229	225225	210212	201201	280284	134134	220224	264264	204212	218226	002004	001003	001003	004004	003003	001003	003003	002004	001003	004004	001001	002004	003004	004004	002002	003003	001004	001001	004004	001004	002002	001003	003003	001004	003003
354-019	CLMU	Shovelnose	96.66	267	z1	175181	196208	243245	241245	301341	259259	341341	231235	351355	219243	221233	210212	201201	280288	134134	228236	260276	196216	206210	002004	003003	001003	004004	001001	001003	001003	002002	003003	004004	002002	002002	003004	002002	002004	001003	001001	001001	002004	001004	004004	001003	003003	001001	003004
354-020	CLMU	Shovelnose	97.66	268	z1	175181	204208	243245	243243	293313	259263	317337	251261	357375	231241	221225	218220	201203	284292	126134	228240	260264	196212	218226	002004	003003	003003	001001	003003	001003	003003	002002	001001	004004	001001	002002	003004	002002	002002	001003	004004	001001	002002	001004	002002	001001	003003	001001	003004
354-021	CLMU	Shovelnose	95.99	269	z1	175175	196208	245245	247247	307325	259261	333341	229233	353355	227233	221227	230230	203203	292296	122134	232232	260260	204224	218230	002004	003003	003003	001004	001001	001001	003003	004004	001003	004004	001001	002002	003004	002002	002002	003003	001004	001001	002004	001004	002004	003003	003003	001001	003003
354-022	CLMU	Shovelnose	96.99	270	z1	175181	186208	245245	243245	311315	259259	335353	233237	353375	221233	225225	224230	201201	280284	134134	232240	232260	216216	222226	002004	001001	003003	001001	003003	001001	003003	002002	001001	004004	001001	002004	003003	002002	002002	003003	001004	001001	002004	001004	002002	001003	001003	001001	003004
354-023	CLMU	Shovelnose	98.66	271	z1	173181	196198	243245	241247	295337	259263	335343	237263	355369	229241	225233	208228	201203	288292	134138	232232	260276	224232	206222	002002	003003	001003	001001	003003	001001	003003	002002	001001	004004	001001	002002	003003	002002	002002	003003	001004	001001	002002	001004	004004	001003	001003	001001	003003
354-025	CLMU	Shovelnose	95.65	272	z1	175175	208208	245245	241245	000000	259269	343343	259259	355357	229237	223233	208210	201201	284292	134138	228240	258264	208220	222226	002002	003003	003003	001004	001001	001001	003003	002002	001001	004004	001001	002004	003004	002002	002004	003003	000000	001001	002004	004004	002002	003003	003003	001001	003003
354-026	CLMU	Shovelnose	94.98	273	z1	175175	194196	245245	245247	319325	259265	313341	000000	365375	233243	221225	178210	203205	288296	134134	228232	256262	216220	214218	002004	003003	001003	001001	001003	001003	003003	002002	001003	004004	001001	002002	004004	002002	002002	003003	001001	001001	002002	001004	002002	001003	003003	001004	003003
354-027	CLMU	Shovelnose	99.67	274	z1	175177	194208	245245	245247	281335	259259	333333	229237	351363	233235	233233	204230	203203	272284	134134	232236	252272	196216	210226	002002	003003	003003	001004	001003	001003	003003	002004	001003	004004	001001	002002	003004	002002	002002	003003	001001	001001	002004	001004	002002	001001	001003	001001	003004
354-028	CLMU	Shovelnose	97.99	275	z1	177181	196220	243243	243247	325327	259263	319345	237241	357365	229233	223225	224228	203203	272292	126138	232232	258264	216216	210218	002004	001003	003003	001001	003003	001001	003003	002004	001003	004004	001001	002002	003003	002002	004004	003003	004004	001001	002004	001004	002002	003003	003003	001001	003003
354-030	CLMU	Shovelnose	96.99	276	z1	175181	196198	243247	241241	303307	261267	333335	235235	365371	219243	225233	178224	201203	292292	134138	224224	258264	216224	218222	002004	003003	003003	001001	003003	001001	001003	002002	003003	004004	001002	002004	003003	002002	002004	003003	001004	001001	004004	001004	002004	003003	003003	001001	003003
354-031	CLMU	Shovelnose	94.98	277	z1	175181	196198	243243	241241	297323	259269	317347	229261	353357	221233	221225	210210	205205	284288	138138	216236	252260	208220	218218	002004	001003	001003	001001	003003	001001	003003	002004	003003	004004	001001	002002	003004	002002	002002	003003	004004	001001	002002	001001	002002	001003	003003	001001	003004
354-032	CLMU	Shovelnose	89.97	278	z1	175181	194196	245245	245247	291297	259259	337341	245245	363369	227235	223225	208226	203203	284284	134134	236248	232256	216228	210218	002004	003003	003003	001001	001003	000000	001003	002004	003003	004004	001001	002002	003003	004004	002002	003003	001004	001001	004004	001001	004004	003003	001003	001001	003003
354-033	CLMU	Shovelnose	95.32	279	z1	175181	186198	243245	241245	271307	259259	331335	233245	349355	233233	221223	178212	203203	288300	126138	224248	232264	196228	214214	002002	001003	001003	001004	001003	001001	003003	004004	001001	004004	001002	002004	003004	002002	002002	003003	001001	001001	002004	004004	002004	003003	003003	001004	003004
354-034	CLMU	Shovelnose	96.99	280	z1	175177	198198	245245	241241	329335	259267	337347	237261	355369	221227	223223	178212	201203	284284	134138	216232	232264	208228	226226	002002	001001	003003	001004	003003	001003	001003	002002	001001	004004	001001	002002	003003	002002	002004	003003	001001	001001	002002	001001	002002	001003	003003	001001	003003
354-035	CLMU	Shovelnose	88.29	281	z1	175175	196196	245245	241245	291307	259267	333335	229261	345357	229229	221221	224228	203203	292292	134134	232232	258264	224228	210226	002002	000000	001001	001004	001001	000000	001003	004004	003003	004004	001002	002004	003004	002002	002002	003003	000000	001001	004004	000000	002004	003003	001003	001001	003003
354-036	CLMU	Shovelnose	96.99	282	z1	175181	194194	249249	241245	293327	267267	317335	239241	355363	229237	225233	208226	203203	272280	134134	236236	260264	204232	206222	004004	003003	001003	001001	003003	001001	003003	004004	003003	004004	001001	002004	004004	002004	002004	003003	001004	001001	002002	001004	002002	003003	003003	001001	003003
354-038	CLMU	Shovelnose	96.66	283	z1	177181	194196	245249	241247	307319	259259	329329	233253	353375	223231	225225	210226	201203	272284	134138	232232	256260	224224	218218	002002	003003	003003	001001	003003	001003	003003	002004	001003	004004	001001	002004	003003	002004	002004	001003	004004	001001	002004	001004	002002	003003	003003	001001	003003
RSS-001	CLMU	Shovelnose	99	284	z1	173175	194208	243245	243243	299323	257259	317333	235237	359361	227231	223225	210210	201201	292292	126134	224228	256256	204224	218218	002002	003003	003003	001001	003003	001003	003003	002004	001001	004004	001002	002002	003003	002004	002002	003003	001004	001001	002002	001004	002004	003003	003003	004004	003004
RSS-002	CLMU	Shovelnose	99	285	z1	173181	198208	243249	241243	313319	257259	317335	237241	353355	233235	223223	210210	201203	288288	134134	224224	258268	224224	226226	002004	003003	001003	001004	003003	001001	003003	002002	003003	004004	001001	002002	003003	002002	004004	003003	004004	001001	002002	004004	002002	001001	001003	001001	003003
RSS-003	CLMU	Shovelnose	99.67	286	z1	175177	194196	243245	239243	321325	243259	319339	235237	357359	229233	221233	208228	201203	280288	138138	232236	256264	220224	226226	002002	003003	001003	004004	001003	001003	001003	002002	001003	004004	001002	002002	003003	002004	004004	003003	001001	001001	002004	001001	002002	003003	003003	001001	003003
RSS-004	CLMU	Shovelnose	99.33	287	z1	173175	186214	245245	245247	313329	259263	339339	233237	351353	229231	221225	208210	203203	280284	134134	224224	232260	216232	218222	002004	001003	003003	001001	003003	001001	003003	002004	003003	004004	001001	004004	004004	002002	002004	003003	001004	001001	002004	004004	002002	003003	003003	001001	004004
RSS-005	CLMU	Shovelnose	97.99	288	z1	173175	196244	243243	243247	327329	259267	343347	237249	355361	233243	225233	208210	201205	284292	134134	224240	260260	216216	210222	002002	003003	003003	001001	003003	001001	003003	004004	001003	004004	001001	002002	003004	002002	002002	003003	001001	001001	002004	001001	002002	001001	003003	001001	003003
RSS-006	CLMU	Shovelnose	99	289	z1	175177	194196	243245	243245	311319	259259	317331	235241	355355	215229	233237	230230	197203	284284	126134	224236	256272	216228	210226	002004	001003	003003	001004	001001	001001	003003	002002	001001	004004	001001	002002	003004	002002	002002	003003	001001	001001	002004	001004	002002	003003	001001	001004	003004
RSS-007	CLMU	Shovelnose	97.99	290	z1	175183	194198	245245	239245	317321	259265	311343	237251	353355	233235	221221	208220	201203	276284	138138	208224	256264	212232	218218	002002	001003	003003	004004	001003	001001	003003	002004	001003	004004	001001	002002	003004	002002	002002	003003	001001	001001	002002	004004	002002	003003	003003	001004	003003
RSS-010	CLMU	Shovelnose	96.99	291	z1	175175	196198	243245	243247	293305	261263	319359	231245	361361	221233	223225	210212	201203	288292	134134	220244	268268	208220	218226	002004	003003	001003	001004	003003	001001	001003	004004	001001	004004	001001	002002	003003	002002	002004	003003	001004	001001	004004	001004	002004	001003	003003	001001	004004
RSS-012	CLMU	Shovelnose	99.33	292	z1	175181	194218	243249	241245	281321	259263	333351	239249	353353	219229	221237	212216	203203	284288	138138	232232	264268	204228	206210	002004	003003	003003	001004	003003	001003	003003	002002	001001	004004	001001	002002	003003	002002	002004	003003	001004	001001	002002	001004	002002	001003	001003	001004	003003
RSS-013	CLMU	Shovelnose	98.66	293	z1	175175	186214	243249	237243	311343	243263	325335	231257	353375	219235	221225	204204	201203	280284	138138	224224	260268	204204	214226	002004	003003	001001	001004	003003	001003	001003	002004	003003	004004	001001	002004	004004	002004	002002	003003	004004	001001	002004	001004	002004	001003	003003	001001	004004
RSS-014	CLMU	Shovelnose	98.66	294	z1	175177	194202	243243	241249	315331	259269	331341	235237	355369	233235	225225	210226	201203	284296	134138	224228	258260	196224	210222	002002	003003	003003	001004	003003	001003	003003	002002	003003	004004	001001	004004	003003	002002	002004	003003	001001	001001	002004	004004	002004	003003	001003	001001	003003
RSS-015	CLMU	Shovelnose	97.66	295	z1	175175	194210	243243	245247	301307	259265	347351	233233	355357	229229	221227	204216	201203	292304	134134	232268	232256	216216	218226	000000	001003	001003	001004	001001	001001	003003	002002	001003	004004	001001	002002	003004	002002	002002	003003	004004	001001	002002	001004	002002	001001	003003	001004	003004
RSS-016	CLMU	Shovelnose	98.33	296	z1	175175	194196	243245	239245	289309	259265	311343	233259	353355	227227	225233	208220	203203	280300	138138	224232	260272	220224	226226	002002	003003	003003	001001	003003	001003	003003	002002	001003	004004	001001	004004	003003	002002	002002	003003	001004	001001	002004	001004	002002	003003	003003	001004	003003
RSS-017	CLMU	Shovelnose	97.99	297	z1	177181	194196	243245	241243	297315	259259	333353	237249	355381	235241	225225	210228	201201	284296	126134	224232	256260	204204	210218	002004	001003	001003	001001	003003	001003	003003	002002	001001	004004	001001	002004	003003	002002	002002	003003	001001	001001	002004	004004	002002	001001	001003	001004	003004
RSS-018	CLMU	Shovelnose	97.99	298	z1	173175	194198	243243	241245	309323	259259	329343	231247	355369	219227	225225	208220	197203	276292	126138	224228	252252	216224	210234	004004	003003	003003	001004	003003	001003	001003	004004	001003	004004	001001	002004	003003	002002	002004	003003	001001	001001	002004	001004	002004	003003	001003	001004	003004
RSS-019	CLMU	Shovelnose	97.66	299	z1	175181	208232	245249	241241	319325	259265	319335	241241	359359	221233	223233	210210	201203	276280	134134	224232	268268	208208	218222	002004	003003	003003	001004	003003	001001	003003	002002	001003	004004	001001	002002	003004	002004	002002	003003	004004	001001	002004	001004	002002	001003	003003	001001	003004
RSS-020	CLMU	Shovelnose	98.33	300	z1	173175	198208	245245	241243	325327	265273	339351	237247	357357	221231	225225	208208	201205	284296	114130	224236	252260	204216	210218	002002	003003	003003	001004	001003	001003	003003	002002	001001	004004	001001	004004	004004	002002	002002	003003	001001	001001	002004	001004	002002	001003	003003	001001	003003
RSS-021	CLMU	Shovelnose	97.66	301	z1	181181	194196	243243	241247	317327	259263	319337	229239	355357	217233	225229	210228	197203	284300	134138	224236	232264	224224	206218	002004	003003	001003	001004	003003	001001	003003	002002	001001	004004	001001	004004	003004	002004	000000	003003	001004	001001	002002	001001	002004	001001	001001	001001	003004
RSS-022	CLMU	Shovelnose	98.66	302	z1	175175	186198	243243	241241	299323	257265	329339	235243	355357	215235	225225	206216	201203	292296	134138	224228	232260	204232	214218	002004	003003	003003	001001	003003	001003	001001	002004	001001	004004	001001	002004	003003	002004	002002	003003	001001	001001	002004	001004	004004	003003	001003	001001	003003
RSS-023	CLMU	Shovelnose	97.66	303	z1	175181	194204	245249	245247	311321	247257	341349	231257	361375	223233	221233	204206	201203	272284	138138	216224	256264	204216	218230	002004	003003	003003	001004	001003	001001	003003	002002	001003	004004	001001	002002	004004	002002	002002	003003	001004	001001	002002	004004	002002	001003	003003	001001	003004
RSS-024	CLMU	Shovelnose	97.66	304	z1	175177	208242	245245	243245	297331	263269	335339	243251	355367	223237	221225	208210	201203	280280	138138	224232	260272	216224	218222	002004	003003	003003	001004	003003	001001	001003	002004	001003	004004	001002	002002	003004	002002	002004	003003	001004	001001	004004	001004	002002	003003	003003	001001	003004
RSS-027	CLMU	Shovelnose	97.66	305	z1	173175	194210	243245	243249	323325	259263	319329	243251	355359	221225	225225	206210	201203	276292	134134	228228	260262	208224	214218	002004	001003	001003	001004	001003	001001	001003	002004	001003	004004	001002	002004	003003	002002	002002	001003	004004	001001	004004	001004	002002	003003	003003	001004	003004
RSS-028	CLMU	Shovelnose	98.33	306	z1	175175	186198	245245	239247	307327	259269	333347	233237	357363	221231	221233	220230	201203	284296	134138	232232	232264	204216	214218	002004	003003	001001	004004	003003	001001	003003	002002	001003	004004	001001	002004	003004	002002	002002	003003	004004	001001	002004	004004	002004	003003	001003	001001	003004
RSS-029	CLMU	Shovelnose	97.99	307	z1	173181	194208	243245	243247	317323	259265	319343	241241	353357	229229	221225	210214	203203	284284	130134	216224	258260	204224	210218	002002	003003	003003	001001	003003	001003	003003	002004	001003	004004	001001	002002	003004	002002	002002	003003	001004	001001	002002	004004	002002	003003	003003	001004	003003
RSS-030	CLMU	Shovelnose	98.33	308	z1	173183	194198	243245	241245	311317	263267	331341	237245	355361	217223	225233	208226	193203	272292	130134	232236	260262	204224	226234	002004	003003	003003	001001	001003	001003	001003	004004	001003	004004	001002	002004	003004	002002	002002	003003	001004	001001	002002	001001	002002	003003	001003	001004	003003
Sturg-0816	CLMU	Shovelnose	97.32	309	z1	175175	194196	243245	241247	303327	259263	317317	237249	355357	229229	221225	216226	203203	284288	134134	216220	232264	196212	214226	002004	003003	001001	004004	003003	001003	003003	002004	001003	004004	001001	002002	003003	002002	002004	003003	004004	001001	004004	004004	002002	003003	003003	001001	003004
Sturg-1338	CLMU	Shovelnose	95.99	310	z1	177181	204242	243243	247249	315341	265267	317343	235259	361369	229229	221225	204212	201203	276292	134138	224248	258264	204224	210218	002002	003003	003003	001004	001003	001001	003003	002004	001003	004004	001002	004004	003004	002002	002002	003003	004004	001001	002004	001004	002002	001001	003003	001001	003003
Sturg-1887	CLMU	Shovelnose	96.99	311	z1	175175	198242	243243	241247	313329	267271	329331	231245	353353	221233	223233	216224	201201	284292	138138	232236	232272	204204	214222	002002	003003	003003	001004	003003	001001	003003	002004	001003	004004	001001	002002	003003	002004	002002	003003	001001	001001	002004	001004	002004	003003	003003	001004	004004
Sturg-1888	CLMU	Shovelnose	95.99	312	z1	175175	196198	243245	247247	305311	255259	319329	237241	353355	233233	221233	208210	201203	288292	126134	220220	258264	224228	210218	002004	003003	001003	001004	001003	001001	001003	002002	001003	004004	001001	002002	003004	002002	002002	003003	001004	001001	002002	001001	002002	001003	003003	001001	003004
Sturg-1891	CLMU	Shovelnose	97.32	313	z1	173181	198208	243245	243247	313317	259263	331343	229233	353375	233235	221223	210210	203205	284288	130138	216224	252264	204224	218226	002002	001003	001003	001004	001003	001003	003003	002002	001003	004004	001002	002002	003003	002002	002002	003003	001001	001001	002002	001004	002002	001003	001003	001001	004004
Sturg-2125	CLMU	Shovelnose	93.98	314	z1	175175	198198	243245	241241	305307	259263	339341	229265	355369	227243	225237	212226	201203	284284	130138	224232	260262	216220	218226	004004	001003	001003	001004	003003	001001	003003	002004	001003	004004	001001	002002	003004	002002	002004	003003	004004	001001	002004	001001	002002	000000	001003	001004	003004
Sturg-2129	CLMU	Shovelnose	95.99	315	z1	175175	194228	243245	245247	271323	263267	341351	237259	345351	229229	221233	210216	203203	276288	126130	224224	232260	208228	210218	002002	001003	003003	001004	003003	001003	003003	002004	001003	004004	001001	002002	003003	002002	002004	003003	001001	001001	002004	001004	002004	003003	003003	001001	004004
Sturg-2307	CLMU	Shovelnose	89.63	316	z1	175175	204208	243243	241241	325329	259265	335349	231233	359369	229243	225227	208220	201203	292292	134138	224248	256262	204204	214218	002004	003003	001003	001001	003003	001003	003003	002004	001001	004004	001001	002004	003003	002002	004004	003003	000000	001001	002004	001004	002004	000000	003003	001001	003003
Sturg-2314	CLMU	Shovelnose	96.66	317	z1	175175	186194	245245	241243	281335	259263	333337	229229	363367	231233	227229	228228	201201	288300	134138	224236	232264	208216	206218	002002	003003	003003	001004	001003	001001	003003	002002	003003	004004	001001	002004	004004	002002	002002	003003	001001	001001	002004	004004	002004	001003	003003	001001	003004
Sturg-2928	CLMU	Shovelnose	96.99	318	z1	175181	196198	243245	241247	293337	257269	319337	235237	355355	229231	221221	206210	201201	288296	134134	220224	258264	204220	206218	002002	001003	003003	001004	001003	001001	003003	002002	003003	004004	001001	002002	003003	002004	002004	003003	001004	001001	002002	004004	002004	003003	001001	001001	004004
Sturg-2930	CLMU	Shovelnose	97.66	319	z1	173173	186212	245245	239245	000000	259259	341353	233237	355369	229229	225233	216230	201203	284284	134138	228240	232252	216220	218234	002002	003003	001001	001004	003003	001003	003003	002002	001003	004004	001001	002004	004004	002002	002004	003003	001001	001001	002004	001001	002002	001001	003003	001001	003003
Sturg-2931	CLMU	Shovelnose	97.66	320	z1	175177	194194	245245	241243	307307	259263	329341	233237	353363	221231	225233	220226	203203	284284	134138	220232	256268	220224	218218	002004	003003	003003	001001	003003	001003	001003	002004	001003	004004	001001	002004	003003	002004	002002	001003	004004	001001	002004	004004	002004	001003	003003	001001	003004
Sturg-2939	CLMU	Shovelnose	96.66	321	z1	175181	198204	243245	241247	295315	259263	339351	237245	355361	233233	225237	210228	203203	284284	138138	228236	232260	200216	218226	002004	003003	003003	004004	003003	001001	003003	002004	001001	004004	001001	002002	003004	002004	002004	003003	004004	001001	002002	001004	002002	003003	001003	001004	003004
Sturg-2940	CLMU	Shovelnose	89.3	322	z1	175181	192196	245245	237247	315317	263267	319333	243245	351353	229233	225225	220224	203203	284292	138138	228236	252256	204216	222222	002002	003003	003003	001004	001003	001003	001003	002004	001003	004004	001001	002002	003004	002004	002002	003003	001004	001001	002004	001004	002002	001001	003003	001001	003004
Sturg-2943	CLMU	Shovelnose	94.65	323	z1	175181	196198	243245	239241	325333	259265	341347	229235	351351	229233	225225	220228	201203	288288	134138	224228	262264	208224	210218	002004	003003	003003	004004	003003	001001	001003	002002	003003	004004	001001	002002	004004	002002	002002	003003	001001	001001	004004	001001	004004	003003	003003	001001	003003
Sturg-2968	CLMU	Shovelnose	96.32	324	z1	175175	186210	245245	239241	307325	267267	317339	237245	355361	229229	225225	220224	201203	284288	134138	232232	258260	224224	214226	002004	001003	003003	001001	003003	001003	001003	002002	001001	004004	001001	002002	003004	002002	002002	003003	001004	001001	002002	001004	002002	003003	003003	001004	003003
Sturg-2980	CLMU	Shovelnose	97.32	325	z1	175175	198226	245245	241241	293323	259259	319341	245249	357359	225235	221223	178224	201203	284292	134138	224228	260268	216216	218218	002004	001003	003003	001001	001003	001003	003003	002004	001003	004004	001001	002002	003003	002002	002002	003003	001004	001001	002004	001004	002004	003003	003003	001001	003003
Sturg-2981	CLMU	Shovelnose	96.66	326	z1	175175	196196	243245	245245	291325	259261	317333	241255	355375	229233	225233	212220	203203	280284	130130	228232	260264	208216	206226	002004	001003	001003	001001	003003	001003	001003	004004	001003	004004	001001	002002	004004	002004	002002	003003	001001	001001	002004	001001	002002	001003	001003	001001	003003
Sturg-2982	CLMU	Shovelnose	97.99	327	z1	175181	194196	243245	241247	307317	257259	337343	237237	353355	233243	225237	210212	201201	284288	130138	220224	260264	204212	218218	002002	001003	001003	001001	003003	001001	001003	002004	003003	004004	001001	002002	003004	002002	002002	003003	001004	001001	004004	001004	002004	001001	001003	001001	003004
Sturg-2983	CLMU	Shovelnose	94.65	328	z1	181181	196198	245245	243249	303307	259259	317343	231265	355367	223229	221237	210214	201201	292292	134134	216232	252256	216228	214226	002002	001003	003003	001004	003003	001001	003003	002004	001001	003004	001001	002002	003003	002002	002002	003003	001004	001003	002004	004004	002002	001003	003003	001001	003003
Sturg-2990	CLMU	Shovelnose	90.3	329	z1	175181	194196	245245	243243	307323	259263	317341	233237	353375	221229	225225	212228	201203	284292	126134	220236	256264	216220	206226	002004	003003	001003	001004	001003	001003	003003	002004	001003	004004	001001	002002	003004	002004	002004	003003	001004	001001	002002	004004	002002	001003	003003	001001	003003
Sturg-3001	CLMU	Shovelnose	96.32	330	z1	181181	194208	243243	239245	305307	263267	317343	233245	349355	221237	221237	210230	203203	288292	126138	228232	260262	208228	210218	002004	003003	003003	004004	001003	003003	003003	002004	001003	004004	001001	002004	004004	002002	002004	003003	004004	001001	002002	004004	002002	003003	003003	001001	003003
Sturg-3005	CLMU	Shovelnose	88.29	331	z1	175175	196208	243245	241241	303321	243269	317339	243245	353355	225233	221225	210230	201203	272284	134138	216224	258260	228228	226226	002004	003003	001001	001001	001003	000000	003003	002004	001001	003004	001001	002004	003003	002002	002004	001003	001001	001003	002002	004004	002002	003003	003003	001001	003003
Sturg-3006	CLMU	Shovelnose	90.97	332	z1	175175	198242	243245	245247	301325	263269	317329	249261	355361	221229	225225	204212	203203	292292	138138	220224	260260	208212	218222	002004	003003	003003	001001	001001	001001	003003	002004	001001	004004	001001	002004	003004	002002	002002	003003	001004	001001	002002	001004	002002	001003	003003	001001	003003
Sturg-3007	CLMU	Shovelnose	93.65	333	z1	175181	208210	243245	243245	325327	259259	317335	237245	349353	227241	225225	212230	201203	284288	134134	224236	256258	208212	226226	002002	001003	003003	001004	001003	001003	003003	002004	001003	004004	001001	002004	003003	002002	002004	003003	001004	001001	002004	001004	002002	003003	001001	001001	003004
Sturg-3009	CLMU	Shovelnose	90.97	334	z1	175181	196228	243245	245245	293325	259267	319351	233261	353357	229233	225225	210220	201203	284292	134138	228232	260262	196224	218226	002002	003003	003003	001001	001003	003003	001003	002004	001001	004004	001001	002004	003003	002002	002002	003003	001004	001001	002004	001004	002002	003003	003003	001004	003004
Sturg-3010	CLMU	Shovelnose	82.27	335	z1	175175	198208	243245	239247	327339	259267	317339	231237	349369	225231	225225	210226	201203	272296	126138	224268	258264	208220	206230	000000	003003	003003	001001	001003	000000	003003	002002	001001	004004	001001	002002	003003	002004	002002	003003	000000	001001	002004	000000	002004	001003	003003	001001	003004
Sturg-3011	CLMU	Shovelnose	93.98	336	z1	175181	194196	243247	241245	307325	259265	319343	249249	355357	231233	221233	230230	201203	292292	130138	224232	262264	196216	214226	002004	003003	003003	001004	001003	001001	001003	002004	001001	004004	001001	002002	004004	002002	002002	001003	001004	001001	002004	001004	002004	001003	003003	001001	003003
Sturg-3012	CLMU	Shovelnose	92.64	337	z1	173181	196198	245245	241245	305329	259273	317319	229245	355363	229233	223225	210212	201203	288296	134134	216224	260272	224224	214226	002004	003003	001003	004004	001001	000000	001001	002002	001003	004004	001001	002004	003004	002002	002002	003003	001004	001001	002004	001001	002002	003003	003003	001004	003003
Sturg-3014	CLMU	Shovelnose	93.98	338	z1	175175	194196	245245	241243	307325	259259	335341	229239	345355	229235	221225	212222	201203	284284	134138	236268	260264	216224	214226	002004	001003	003003	001001	001001	001003	001003	002004	001003	004004	001001	002002	003004	002002	002004	003003	001004	001001	002002	004004	002004	003003	003003	001004	003003
Sturg-3035	CLMU	Shovelnose	94.98	339	z1	175175	196196	243243	241241	317327	259273	319329	229237	355369	229233	225225	212230	201203	288292	134134	216224	264266	208228	210218	002002	003003	003003	001004	001003	003003	003003	002002	001003	004004	001001	002002	003004	002002	002002	003003	001004	001001	002004	001004	002002	003003	003003	001004	003004
Sturg-3036	CLMU	Shovelnose	93.65	340	z1	175175	196198	245245	245245	317329	259265	329343	243245	353361	227245	223225	210212	201203	280292	134134	232236	262264	208216	218226	002002	003003	003003	004004	001003	001003	001003	002004	001001	004004	001001	002004	004004	002002	002002	003003	001004	001001	002004	001004	002002	001003	001003	001001	003003
Sturg-3037	CLMU	Shovelnose	92.98	341	z1	175175	194208	243243	245247	313317	259263	317319	233243	353355	217227	225237	216228	201201	284292	138138	240244	260264	204224	222234	002002	003003	001001	001001	001003	001001	003003	002004	003003	004004	001001	002002	003004	002004	004004	003003	000000	001001	002002	001004	002004	003003	003003	001004	003004
Sturg-3038	CLMU	Shovelnose	92.64	342	z1	175177	194210	243245	241243	293321	257267	331341	249251	355355	229229	221225	204208	203203	292292	138138	232236	268276	216224	218222	002004	001003	003003	001001	001001	001003	001003	002004	001003	004004	001001	002004	003003	002004	002002	003003	000000	001001	002004	001001	002002	001003	003003	004004	003004
Sturg-3039	CLMU	Shovelnose	88.29	343	z1	175175	194204	245249	241245	329333	267267	329345	239245	353375	229233	225233	220228	203203	292300	134138	216228	256272	204216	218222	002004	003003	001001	001001	003003	001001	003003	002002	001001	004004	001002	002002	004004	002002	002002	003003	001004	001001	002004	001004	002002	001003	001003	001004	003003
Sturg-3040	CLMU	Shovelnose	94.98	344	z1	175181	196198	243245	245247	307329	259259	319337	239241	355355	219231	221225	220230	201203	292296	134138	224232	256264	216224	214218	002002	003003	003003	001004	001003	001003	003003	002004	001003	004004	001001	002004	004004	002004	002004	003003	001004	001001	002004	001004	004004	003003	001003	001001	004004
Sturg-3041	CLMU	Shovelnose	94.31	345	z1	175177	194210	243245	241241	319325	259263	317319	229237	351375	233243	223225	220230	203203	288292	138138	228232	264264	204212	218222	002004	003003	003003	001004	003003	001003	001003	004004	001003	004004	001002	002002	003004	002004	002004	003003	001004	001001	002004	001004	002002	003003	001003	001001	003003
Sturg-3042	CLMU	Shovelnose	82.94	346	z1	175181	194240	243245	243247	271313	259265	313317	237241	355369	217231	225225	210216	203203	284284	122138	220236	248262	208216	226226	002002	003003	003003	001004	001001	001001	003003	002004	001003	004004	001001	002002	003004	002004	002004	003003	001004	001001	000000	001004	002004	001003	003003	000000	003004
Sturg-3045	CLMU	Shovelnose	83.95	347	z1	175181	196198	245245	241245	303321	243257	317325	233233	355357	229233	225233	206228	201203	292292	126126	224224	252256	196216	206218	002002	003003	003003	001004	001001	001003	003003	002002	001003	004004	001001	004004	004004	002002	002002	003003	000000	001001	002004	004004	002004	001003	001003	001001	003004
Sturg-3046	CLMU	Shovelnose	87.29	348	z1	175175	194194	243245	237245	303323	259271	353353	241251	351357	217231	225233	208210	201203	284288	126134	228232	258260	224224	218218	002002	003003	001003	001001	003003	001003	003003	002004	001001	003004	001001	002002	003004	002002	002004	003003	001004	001003	002004	001004	002004	000000	003003	001004	003004
Sturg-3047	CLMU	Shovelnose	83.61	349	z1	175177	194196	243245	243247	291293	259261	313353	231241	357359	225225	225233	208210	203203	272292	126138	232244	256260	208216	214222	002004	003003	003003	001001	003003	001001	001003	002002	001003	004004	001001	002002	003004	002002	002002	003003	000000	001001	002002	004004	002002	000000	003003	001001	003004
Sturg-3048	CLMU	Shovelnose	85.28	350	z1	177181	194196	243245	237241	299303	259259	317337	231237	355355	229233	219237	210230	203203	292296	126138	232232	258260	216220	218218	002002	003003	003003	001001	003003	003003	001003	002002	001003	004004	001002	002004	004004	002002	002002	003003	001004	001001	002004	004004	002002	003003	001001	004004	003004
Sturg-3050	CLMU	Shovelnose	85.28	351	z1	173177	194196	243243	243245	321327	259259	335351	229247	357359	231237	225237	210230	201201	284296	130130	216228	256272	220228	218226	002002	001001	003003	001004	001003	001001	001003	002004	003003	004004	001002	002004	003003	002002	002004	003003	001001	001001	002004	001001	004004	001003	003003	001001	003004
Sturg-3051	CLMU	Shovelnose	89.97	352	z1	175175	194194	245249	241247	321327	259263	317331	241251	355355	231231	225233	206210	203205	284292	138138	228232	260260	204216	222226	002002	001003	003003	001004	003003	001001	001003	002002	001001	004004	001001	002004	003004	002002	002002	003003	001004	001001	002002	001001	002002	001003	003003	001001	003004
Sturg-3052	CLMU	Shovelnose	82.61	353	z1	175175	194196	245245	241245	303315	259259	333335	237247	361369	221229	221225	212228	203203	280280	134134	232232	256260	204232	210226	000000	003003	003003	001004	001003	000000	003003	002004	001003	004004	001001	002004	003003	002002	002002	003003	001001	001001	002002	004004	002002	003003	003003	001001	004004
Sturg-3054	CLMU	Shovelnose	80.94	354	z1	175181	194194	243249	243245	315317	261263	337343	000000	359375	227229	225233	216220	201201	284292	130134	224236	262264	196208	214218	002004	000000	003003	001004	003003	001001	003003	004004	001003	004004	001001	004004	004004	002002	002002	003003	001001	001001	004004	001004	004004	003003	003003	001001	003004
Sturg-3446	CLMU	Shovelnose	83.95	355	z1	173181	196196	245245	241245	000000	257259	347351	241259	349361	233235	225233	228230	203203	284288	134134	224232	248264	204216	218230	002004	003003	003003	001001	001003	001001	001003	002002	001001	003004	001001	002004	003004	002002	002004	003003	001001	001003	002004	004004	002004	001003	003003	001001	003003
Sturg-3582	CLMU	Shovelnose	82.94	356	z1	181181	186208	243245	239241	297311	259259	341341	235239	353375	231243	225233	178210	201203	288292	126138	224232	232258	208224	210218	000000	003003	003003	001001	003003	003003	001003	002002	001001	004004	001001	002004	003004	002002	002002	003003	001004	001001	002002	001004	002002	001003	003003	001004	004004
Sturg-3746	CLMU	Shovelnose	81.61	357	z1	175181	196198	243245	241245	317329	267271	331333	237247	355375	221229	221233	204212	201203	276284	130138	224252	260260	204216	218226	000000	003003	003003	004004	003003	001003	003003	002004	003003	004004	001002	002002	003004	002002	002002	003003	001004	001001	002004	001004	002004	003003	001003	004004	003003
Sturg-3801	CLMU	Shovelnose	85.28	358	z1	175175	198210	245245	241241	325333	259267	317319	237249	361361	217229	221223	216230	203203	284292	134138	224232	260268	216224	206218	002004	003003	001003	001001	001003	001001	003003	002002	001003	004004	001001	002004	003003	002002	002002	003003	000000	001001	002002	001004	002002	003003	003003	001004	003004
Sturg-3806	CLMU	Shovelnose	84.62	359	z1	173181	196198	245245	241243	311317	259263	313329	239253	351355	219231	221233	208216	201203	288288	134138	224248	256268	196216	218218	002004	003003	003003	001004	001001	001001	001003	002004	001001	004004	001001	002004	003003	002002	002002	003003	001004	001001	002002	004004	002002	003003	003003	001001	003004
Sturg-3808	CLMU	Shovelnose	87.29	360	z1	173175	196226	243245	239247	321325	259265	337353	235237	355371	217221	225233	208230	201201	284288	138138	216236	262264	232232	214218	002002	003003	003003	001004	001003	001001	001003	002004	001001	004004	001001	002004	003004	002004	002002	003003	004004	001001	002004	000000	002002	003003	001003	001001	004004
Sturg-3817	CLMU	Shovelnose	84.28	361	z1	175177	194196	245245	245247	307323	261263	317333	237251	349359	217231	225225	210210	201203	280292	138138	240240	260264	224228	226230	002002	003003	003003	004004	003003	001001	003003	002004	001001	004004	001001	004004	003003	002002	002002	003003	001004	001001	004004	001001	002002	001003	003003	001001	003004
Sturg-3820	CLMU	Shovelnose	85.95	362	z1	165175	196204	243245	243243	305307	259265	311341	235245	359359	217231	223233	210228	205205	292296	126134	232232	232260	224228	214214	002002	001003	001003	001001	001003	001001	001003	002002	001003	004004	001001	002002	003004	002002	002002	003003	001004	001001	002004	001004	002002	001001	001003	001001	004004
Sturg-3829	CLMU	Shovelnose	83.95	363	z1	175175	194198	243245	243245	315319	259267	317337	231243	351355	227231	225225	204226	201201	284292	134134	228240	260268	208216	218222	002004	003003	001003	001004	001003	000000	001003	004004	003003	004004	001001	002002	003003	002002	002004	003003	001004	001001	002004	001004	002002	001001	001003	001001	003003
Sturg-3830	CLMU	Shovelnose	86.29	364	z1	175177	208228	245245	241243	321327	259263	317317	229245	357357	227243	223233	210230	201201	284292	126138	220224	260260	208228	222230	002004	003003	001003	001004	001003	001001	003003	002004	001003	004004	001002	002002	003003	002002	002004	003003	000000	001001	002002	001001	002004	003003	003003	001004	003003
Sturg-3831	CLMU	Shovelnose	84.95	365	z1	173173	186212	245245	239249	295329	259259	341343	237245	355363	227229	225233	210230	201203	280284	138138	232240	232252	216220	218234	002002	003003	001001	001004	001003	001001	003003	002002	003003	004004	001001	002004	004004	002002	002004	003003	001001	001001	004004	001004	002004	001003	003003	001001	003004
Sturg-3832	CLMU	Shovelnose	83.28	366	z1	175181	186198	245245	241245	315327	259259	313343	237245	351355	233233	225237	228228	203203	284284	134134	216224	260268	196208	214226	002002	001003	003003	004004	003003	001003	001003	002002	003003	004004	001001	002004	003004	002002	002004	003003	001004	001001	002002	004004	002002	003003	001003	001004	003003
Sturg-3833	CLMU	Shovelnose	82.27	367	z1	175175	196196	245245	241243	305311	259265	319337	237237	357359	235235	233237	210228	203203	280284	126138	224224	256262	216224	206218	000000	000000	001003	001004	003003	001001	003003	002004	001001	004004	001001	002002	003003	002002	002002	003003	001001	001001	002002	001001	002004	003003	003003	001004	003004
Sturg-3836	CLMU	Shovelnose	84.28	368	z1	175175	186196	243245	239245	317329	243267	341341	233237	353353	229231	221233	208212	201203	284292	134134	228228	258260	224228	206218	002002	003003	003003	001004	001003	001001	003003	002004	003003	004004	001001	002002	003004	002004	002002	003003	001001	001001	004004	001001	002002	003003	003003	001001	004004
Sturg-3841	CLMU	Shovelnose	81.27	369	z1	175175	196204	243245	241243	287295	259259	317337	229237	353359	229229	225227	237251	197201	292292	138138	232232	232272	204228	210226	000000	003003	003003	001001	003003	001003	003003	002004	003003	004004	001001	002002	004004	004004	002002	003003	001004	001001	002002	001004	002004	003003	003003	001001	003003
Sturg-3876	CLMU	Shovelnose	85.95	370	z1	175181	198198	243243	241241	307315	257259	341343	229231	353369	227229	225225	204226	201203	292292	138138	224236	252260	224232	214226	002002	001003	003003	001001	003003	003003	001003	004004	001003	004004	001001	002002	003003	002002	002002	001003	004004	001001	004004	004004	002002	001003	003003	001001	003003
Sturg-3878	CLMU	Shovelnose	83.61	371	z1	175181	196204	245249	243247	319325	259259	341353	229229	351355	219229	225225	208210	201203	272284	134134	228236	252260	224228	218222	002004	001003	003003	001004	003003	001001	003003	002002	001003	004004	001001	002004	003004	002002	002002	003003	001001	001001	002002	001001	002002	001003	003003	001001	003004
Sturg-3881	CLMU	Shovelnose	84.62	372	z1	175177	194196	243243	241243	289305	259263	317337	229265	357369	229229	221225	210212	201207	284292	134138	232232	264268	204208	214218	002002	003003	001003	001001	001001	001003	001003	002002	003003	004004	001001	002002	003004	002002	002004	001003	001001	001001	002002	001001	002002	003003	003003	004004	003003
Sturg-3902	CLMU	Shovelnose	81.27	373	z1	173175	196196	245245	241243	293335	259263	319343	229237	349357	229229	225237	210220	203203	292300	126134	232236	258258	224232	218218	000000	003003	003003	001001	001001	001001	001003	002002	001001	004004	001001	002004	003003	002002	002002	003003	001004	001001	002004	004004	002002	003003	003003	001001	003004
Sturg-3933	CLMU	Shovelnose	82.27	374	z1	173175	196196	245245	245249	309321	247261	335339	237239	349355	231233	225225	178212	203203	284292	134138	220236	258264	208224	206218	002002	001001	003003	004004	003003	001003	003003	002004	001003	004004	001001	002004	003004	002004	002002	003003	001004	001001	002002	001001	002004	003003	003003	001001	003004
Sturg-6251	CLMU	Shovelnose	80.27	375	z1	175175	186198	245245	241247	307311	259259	317343	237239	357357	227233	225235	210228	201203	280288	138138	224236	258268	216224	206218	000000	003003	001003	001004	001003	001001	003003	002004	001001	003004	001001	002004	003004	002002	002002	003003	001001	001003	002004	001004	002002	003003	003003	001001	003004
Sturg-6260	CLMU	Shovelnose	88.63	376	z1	175177	194212	245245	241241	307327	263269	313319	235251	357359	229231	225225	208208	203203	276288	134134	228228	256264	208228	218226	002002	000000	003003	001001	001001	001003	003003	002004	001001	004004	001002	002002	003004	002004	002004	003003	001004	001001	002002	001001	002002	003003	003003	001004	003003
Sturg-6270	CLMU	Shovelnose	80.27	377	z1	175175	194246	245249	241245	311325	259269	341347	235251	351359	227231	221225	210230	201203	284292	134134	228232	258264	224232	202214	002002	003003	000000	001004	001001	003003	001003	002004	001003	004004	001001	002004	004004	002002	002004	003003	001001	001001	002002	001001	002004	000000	001003	001001	003003
Sturg-6281	CLMU	Shovelnose	84.62	378	z1	177181	196198	243243	245249	317329	259259	319333	229245	351357	229229	225227	210230	201203	280284	134138	216236	262268	204232	222226	000000	003003	003003	001001	001001	001003	001003	002004	003003	004004	001001	002004	003003	002002	002002	003003	001001	001001	002004	001004	002004	003003	001003	001001	003004
Sturg-7541	CLMU	Shovelnose	84.62	379	z1	175175	196198	243243	241245	317327	259259	319353	235237	355361	231233	221225	210212	201203	280292	134134	216220	232256	196208	206218	002002	003003	003003	001001	001001	001001	001003	002002	003003	004004	001001	002004	003003	002002	002004	003003	001004	001001	002002	001001	002002	001003	001003	001004	003004
Sturg-7543	CLMU	Shovelnose	87.63	380	z1	175177	208230	243245	241245	307313	259261	319349	235245	353357	229231	225225	206220	203205	288292	134138	224236	256264	208228	206206	002002	000000	001003	001004	001003	001001	003003	004004	003003	004004	001001	002004	003004	002002	002004	003003	001004	001001	002004	001004	002002	003003	003003	001001	004004
Sturg-7555	CLMU	Shovelnose	88.63	381	z1	177181	196196	243245	247247	293315	259259	343347	229237	355359	229233	221221	210230	201201	292292	134138	228232	262272	216220	222226	002004	001001	001001	001004	001003	001003	003003	004004	001001	004004	001002	002002	003004	002002	002002	003003	001004	001001	002002	001004	002004	003003	001003	001004	003004
Sturg-7569	CLMU	Shovelnose	85.95	382	z1	175177	196196	243243	239245	301315	259263	333347	237239	353357	219231	223225	226230	201203	272300	138138	220248	232260	196204	226226	002004	001003	003003	001004	001003	001003	001003	004004	001001	004004	001002	002002	003004	002002	002002	001003	001004	001001	002002	001004	002004	001003	001003	001001	004004
Sturg-7582	CLMU	Shovelnose	86.29	383	z1	179181	208230	245245	241247	309317	259259	319353	229245	353367	235237	225233	204210	203203	284292	126134	224232	232260	208224	226230	002004	003003	001001	004004	001001	001001	001003	002004	001003	003004	001001	002004	003003	002002	002004	003003	001001	001003	004004	001004	002002	001003	003003	001001	003004
Sturg-7584	CLMU	Shovelnose	86.62	384	z1	175177	194196	243245	245245	303309	257259	319337	237245	349369	217233	223225	210232	203203	292296	130130	224232	232260	208216	218222	002002	001003	003003	001001	001003	001003	003003	002004	001003	004004	001001	004004	004004	002002	002004	003003	001004	001001	002004	001001	002004	000000	001003	001004	003004
RSS-031	GPMU	Shovelnose	98.66	385	z1	175181	204228	245249	241243	311325	259263	313317	233245	361361	227227	221233	216226	203203	284296	122134	236236	232256	204220	210218	002004	003003	003003	001001	003003	001003	001001	002002	003003	004004	001002	002004	003003	002002	002002	003003	001004	001001	002002	001001	002002	003003	001003	001001	003003
RSS-032	GPMU	Shovelnose	99	386	z1	175181	194208	245245	241241	293325	259269	337341	229245	355357	227229	225233	220224	201203	284292	134134	224236	260264	216224	210214	002002	003003	003003	004004	001001	003003	003003	004004	003003	004004	001001	002002	003004	002002	002002	003003	001004	001001	002002	004004	004004	001003	003003	001001	003003
RSS-033	GPMU	Shovelnose	97.99	387	z1	177177	196198	245245	241243	295325	257267	313351	237245	355355	225231	225233	204210	203203	284284	138138	228248	252260	216216	226226	004004	003003	001003	004004	003003	001003	003003	002004	001001	004004	001001	004004	003004	002002	002002	003003	001001	001001	004004	001001	002002	003003	003003	001001	003003
RSS-034	GPMU	Shovelnose	97.99	388	z1	177177	198208	243243	241241	315329	257267	317353	233245	353353	227229	225225	210212	201203	284292	138138	228236	262264	208224	210218	002004	001003	003003	001004	001001	001001	001003	002004	003003	004004	001001	002002	003004	002002	002004	003003	001004	001001	002002	001004	002004	001003	001001	001001	003003
RSS-035	GPMU	Shovelnose	97.99	389	z1	175175	186196	245245	241247	303317	259263	341343	245249	355369	225235	221221	228230	201203	280284	134138	216224	260264	208216	210218	004004	001003	003003	004004	001003	001001	003003	002004	001003	004004	001001	002004	003004	004004	002002	003003	001004	001001	002002	004004	002004	003003	003003	001001	003003
RSS-036	GPMU	Shovelnose	97.32	390	z1	175175	186208	245249	241247	325329	267271	317335	229261	359369	221237	225225	204216	201203	292296	134138	224236	260264	208228	210218	002002	003003	001003	001001	001001	001001	003003	002002	003003	004004	001001	002004	003003	002002	002002	003003	004004	001001	002004	001004	002004	001003	003003	001001	003003
RSS-037	GPMU	Shovelnose	97.66	391	z1	175175	196196	243245	247247	323335	259259	339343	229249	355355	229233	225233	230230	201201	272300	138138	224228	232264	212232	226226	002004	003003	001003	001004	001003	003003	001003	002002	003003	004004	001001	002002	003004	002002	002004	003003	001004	001001	002004	001004	002004	003003	003003	001001	003003
RSS-038	GPMU	Shovelnose	97.66	392	z1	175175	198208	243245	237243	293327	263269	341347	229251	357359	233241	233233	210228	201203	284292	134146	236248	262268	196208	210226	002002	003003	003003	004004	003003	003003	003003	002002	001003	004004	001001	002004	003003	002002	002002	003003	001001	001001	002004	001004	002002	003003	003003	001001	003004
RSS-039	GPMU	Shovelnose	99.67	393	z1	181181	204246	243245	241247	323343	261269	317341	237245	357357	229233	221227	220220	201203	284292	134138	224224	256260	208232	206226	002004	001003	003003	004004	001003	001001	001003	002004	001003	004004	001001	002002	003003	002002	002002	003003	001004	001001	002004	001004	002004	003003	003003	001001	003003
RSS-040	GPMU	Shovelnose	99	394	z1	173175	200204	245245	241247	311325	259269	317341	229237	355355	227229	225225	210210	201203	280288	138138	224228	256258	196216	206226	002002	001003	001003	001001	001001	001001	003003	002002	001001	004004	001001	002002	003003	002002	002004	003003	001004	001001	002004	001004	002002	001003	003003	001001	003004
RSS-041	GPMU	Shovelnose	98.33	395	z1	175175	194198	245245	241243	313327	257259	333343	229249	355375	229229	223225	210220	201201	272284	134134	224236	252252	220232	206226	002004	001003	001003	001004	003003	001001	003003	002002	001001	004004	001001	004004	003003	002002	002002	001003	001001	001001	002002	004004	002002	001003	003003	001001	003004
RSS-042	GPMU	Shovelnose	99.33	396	z1	173177	198204	245245	245247	317325	257259	337343	237257	355361	221229	227233	210220	201201	280288	138138	224232	232260	208232	222226	002004	003003	003003	001001	001003	001001	003003	002002	001003	004004	001001	002002	003003	002002	002004	003003	001001	001001	002004	001001	002004	003003	001003	001004	004004
RSS-043	GPMU	Shovelnose	98.33	397	z1	175175	194208	245245	245245	291295	265267	329333	249257	351351	227233	225225	204220	201203	280292	138138	228236	260264	216232	218226	002002	003003	003003	004004	001003	001003	001001	002002	001001	004004	001001	002002	003004	002002	002002	003003	001004	001001	004004	001004	002002	003003	001003	001001	003003
RSS-044	GPMU	Shovelnose	98.33	398	z1	175181	194194	243245	241247	301311	259263	317353	229249	355357	229243	225225	206216	203203	284292	134134	228236	260268	196216	218226	002002	003003	001003	001004	001003	001003	003003	002004	001003	004004	001001	002002	003004	002004	002002	003003	004004	001001	002004	001004	002002	001001	003003	001001	003004
RSS-045	GPMU	Shovelnose	97.99	399	z1	175175	196198	245245	241247	323347	259265	329341	229245	353369	227235	221223	210226	201201	284292	134134	228236	262264	204220	206214	002002	003003	001003	001004	003003	001003	003003	002004	001003	004004	001001	002002	003003	002002	002002	003003	001001	001001	002002	001001	002002	003003	001003	001001	004004
RSS-046	GPMU	Shovelnose	97.66	400	z1	175181	198198	245245	243243	299329	259269	319341	245251	355355	233233	225225	224230	201203	284292	122138	232240	232272	208216	210226	002002	003003	001003	004004	003003	001003	003003	002002	001003	004004	001001	002004	003003	002002	002002	003003	001001	001001	002002	001004	004004	003003	003003	001001	004004
RSS-048	GPMU	Shovelnose	97.32	401	z1	181181	198202	243243	237247	299325	259259	317319	229235	357361	221233	223225	212216	201201	272284	138138	228232	248260	208216	218226	002002	003003	003003	001004	001003	001003	001003	002004	001003	004004	001001	002004	003003	002002	002002	003003	001001	001001	002002	004004	002004	003003	003003	001004	003004
RSS-049	GPMU	Shovelnose	98.33	402	z1	175175	204208	243245	247247	293301	263265	317319	245261	351355	229233	223225	210230	201205	280284	138138	224240	262264	196200	226226	002004	003003	001003	001001	001003	001001	001003	004004	001001	004004	001001	002002	003004	002002	002004	003003	001004	001001	002004	001004	002002	003003	003003	001001	003004
RSS-050	GPMU	Shovelnose	99.33	403	z1	173181	186196	243245	241247	321325	259261	329341	237253	353357	233233	233233	228228	201203	284284	138138	232236	260264	204216	214218	002002	003003	003003	001004	003003	001001	003003	004004	003003	004004	001001	002002	003004	002004	002002	003003	001001	001001	002002	001004	002004	003003	003003	001004	003004
RSS-051	GPMU	Shovelnose	98.33	404	z1	175181	204208	245245	241243	317327	259259	333341	235237	351369	221221	225225	226228	203203	284288	134138	224248	256264	196204	210226	002004	003003	001003	001001	001001	001001	003003	002002	001001	004004	001001	002002	003003	002002	002002	003003	001001	001001	002004	001004	002002	003003	003003	001001	004004
RSS-052	GPMU	Shovelnose	98.33	405	z1	175177	194194	243245	241243	293315	259259	317335	237261	355377	233233	223225	224228	203205	288292	134134	224232	248264	204232	226226	002002	001003	003003	001001	001003	001003	003003	002002	001003	004004	001001	002002	003004	002002	002002	001003	001004	001001	002004	001004	002002	001003	001003	001001	003003
RSS-053	GPMU	Shovelnose	97.99	406	z1	177181	198202	245245	239241	295305	259259	319341	235237	355361	229233	225233	210226	203203	280280	134134	228248	256264	228232	218222	002002	001001	003003	004004	001003	001001	003003	002004	003003	004004	001001	002002	003004	002002	002004	003003	001001	001001	002004	004004	002002	003003	003003	001001	003004
RSS-054	GPMU	Shovelnose	97.99	407	z1	175177	204228	241243	241247	301305	259261	341353	243245	355357	229229	221225	210228	201201	288292	134134	224224	264264	196228	210214	002004	001003	001003	004004	001003	001003	003003	002004	001003	004004	001001	002002	003003	002004	002004	003003	001004	001001	004004	004004	002004	001001	003003	001004	003004
RSS-055	GPMU	Shovelnose	97.99	408	z1	175177	198198	243245	241247	307331	263265	317341	229245	355375	225235	223225	226226	201203	284284	138146	224236	262264	208220	218226	002002	001003	001003	001004	001003	001001	001003	002002	001003	004004	001001	002004	003003	002002	002002	003003	001001	001001	002004	001004	002004	003003	001001	001001	003004
RSS-061	GPMU	Shovelnose	98.33	409	z1	175175	198198	245245	241243	301331	263267	325353	239249	345365	219233	225225	220226	201203	284292	138138	224236	256272	216224	210214	004004	001003	003003	001001	001003	001003	003003	002002	001003	004004	001002	002004	003004	002002	002002	003003	001004	001001	002004	001004	002002	003003	001003	001004	003003
RSS-062	GPMU	Shovelnose	97.66	410	z1	175175	196208	243245	241247	307315	263267	335341	239245	355355	229229	225225	210224	203203	284288	134134	228232	260264	204204	214226	002002	003003	003003	001001	001001	001003	003003	002004	003003	004004	001001	002002	003004	002002	002004	003003	001001	001001	002004	001001	002004	003003	003003	001001	003004
RSS-063	GPMU	Shovelnose	97.66	411	z1	175179	194208	245245	243247	325335	263263	335341	229249	375377	225233	225225	204230	203203	284288	134134	216224	232260	216228	214226	002004	003003	001003	001004	003003	001001	003003	002004	003003	004004	001001	002002	003003	002002	002002	003003	001004	001001	002004	004004	002002	003003	003003	001001	003004
RSS-064	GPMU	Shovelnose	97.66	412	z1	175177	194194	243245	243247	309325	261265	333341	237245	359375	221235	227233	224230	203203	284292	134134	224228	258258	196208	222226	002004	003003	003003	001001	001003	001003	001003	002004	001003	004004	001001	002004	003003	002002	002002	003003	001004	001001	002004	001001	002002	001003	003003	001001	003003
RSS-065	GPMU	Shovelnose	96.66	413	z1	181181	194196	243245	245247	315323	267267	317341	237243	355359	229229	225225	212220	201203	272288	126134	228232	232256	208228	218226	002002	003003	003003	001001	003003	001001	001001	002004	001003	004004	001001	002004	003003	002002	002002	003003	001004	001001	002002	001004	002004	003003	003003	001001	003004
RSS-066	GPMU	Shovelnose	97.32	414	z1	175175	194194	243245	247251	325325	243263	341353	231237	355359	229233	223225	224230	201203	280292	138138	224232	260262	212232	218226	002004	003003	003003	001004	003003	001001	001003	002004	001001	004004	001001	002002	003003	002002	002002	003003	001001	001001	002004	004004	002002	001003	003003	001001	003004
ST-001	GPMU	Shovelnose	86.29	415	z1	175177	186194	243245	241247	311325	259261	317331	235243	351355	227233	000000	210220	203203	276284	134138	236236	260264	208216	214214	002002	003003	001003	001004	003003	001001	003003	004004	001003	004004	001002	002004	003003	002002	002002	003003	001001	001001	002002	004004	002004	001003	003003	001001	003004
ST-002	GPMU	Shovelnose	89.3	416	z1	181181	194198	245245	241243	293295	243265	319325	229233	353355	229235	221227	226226	203203	284284	134138	208232	260268	216220	214214	002002	000000	001003	001004	001001	001001	003003	002004	001003	004004	001001	002002	003003	002004	002002	003003	001001	001001	002002	001004	002002	001003	001003	001004	003004
ST-005	GPMU	Shovelnose	95.32	417	z1	175181	208208	245245	241241	301319	257259	335353	249257	353355	231233	225225	204230	203203	292292	134134	216248	256260	196224	218218	002002	003003	001003	001004	001003	001003	003003	002004	001001	004004	001001	002002	003004	002002	002002	003003	001001	001001	002002	001004	002002	003003	003003	001001	003003
ST-006	GPMU	Shovelnose	90.97	418	z1	175175	208208	245245	243247	307319	259265	317319	000000	351355	233243	221225	216216	201203	284292	138138	236236	256260	232232	210226	002004	003003	003003	001004	001003	001003	001003	002004	003003	004004	001001	002004	003003	002002	002002	003003	001004	001001	002002	004004	002004	003003	003003	001001	003004
ST-008	GPMU	Shovelnose	93.31	419	z1	175175	194196	243245	245247	323323	259259	341341	237245	357361	229233	225225	210230	201201	284292	134134	228236	256264	208216	210218	002004	003003	003003	001001	001003	001001	003003	002002	003003	004004	001002	002004	003003	002004	002002	003003	004004	001001	002002	001004	002002	003003	001003	001001	004004
ST-009	GPMU	Shovelnose	87.63	420	z1	175181	194198	243245	241241	299325	259263	319341	237263	363369	227229	225233	210226	203203	276284	134134	216232	260264	204204	210226	002002	003003	003003	001001	003003	001001	003003	002004	003003	004004	001002	002002	003004	002002	002004	001003	001001	001001	000000	001004	000000	001003	001003	000000	003003
ST-010	GPMU	Shovelnose	90.97	421	z1	175181	196198	243243	241241	301325	259265	317343	235239	355355	233235	223225	226228	201203	272284	122134	220236	260264	216228	214218	000000	003003	001003	001004	003003	001001	001003	002002	001003	004004	001001	002004	003004	002002	002002	003003	001004	001001	002002	001004	002004	003003	001001	001004	003004
ST-012	GPMU	Shovelnose	92.98	422	z1	175175	186198	243245	241245	327331	259263	331333	000000	349353	225231	225225	204230	201209	280280	134146	228236	256268	196216	218226	002002	001003	003003	001004	003003	001001	003003	002002	001003	004004	001001	002002	003003	002004	002002	003003	004004	001001	002002	001004	002004	003003	003003	001001	003004
ST-013	GPMU	Shovelnose	91.64	423	z1	175181	196196	243249	241245	319327	263267	317317	231243	351355	227233	221225	200220	203203	272296	134134	236236	262268	216216	226226	002004	003003	003003	001004	003003	001001	003003	002004	001003	004004	001002	002002	003004	002002	002002	003003	001004	001001	002004	001004	002002	001003	001003	001001	003003
ST-014	GPMU	Shovelnose	89.63	424	z1	175175	000000	245245	241245	293325	265265	000000	229245	375375	229235	000000	210230	197201	000000	122134	000000	232258	196216	218226	002004	003003	003003	001004	001001	001001	003003	002002	001003	004004	001001	002002	003003	002002	002002	003003	001004	001001	002004	001001	002002	003003	001003	001004	003004
ST-016	GPMU	Shovelnose	89.3	425	z1	175181	198204	243245	241247	293315	263265	341347	237245	357359	233233	221225	218230	201203	284284	134138	232232	262262	196208	210218	002002	001003	003003	004004	003003	001003	003003	002002	001003	004004	001001	002004	003003	002002	002002	003003	001001	001001	002004	001004	002002	003003	001003	001001	003003
ST-017	GPMU	Shovelnose	87.29	426	z1	175181	194198	245245	247249	325325	255257	000000	235237	349369	221243	225225	210230	203203	292292	138138	232248	262268	196232	218226	002002	001003	001003	001004	001001	001001	003003	002004	001003	004004	001001	002004	003004	002002	002002	001003	001001	001001	002002	001004	002002	003003	003003	001001	003003
ST-018	GPMU	Shovelnose	83.95	427	z1	175175	194194	245245	247247	319325	257265	317341	000000	369373	229243	221225	212220	203203	272292	134134	232232	256268	196220	206222	002002	003003	003003	001001	001003	000000	001003	002004	003003	004004	001001	002002	003003	002002	002002	003003	001001	001001	002002	001001	002002	003003	003003	001001	003004
ST-025	GPMU	Shovelnose	85.28	428	z1	181181	196210	243243	243243	293325	259259	317341	229253	369369	231233	225233	210224	201203	280280	134138	232236	264268	196216	210210	002004	003003	003003	001004	003003	001001	003003	002004	001003	004004	001001	002004	004004	002002	002002	003003	001001	001001	002004	004004	002002	001001	001003	001001	003003
[truncated: 242 more columns]

## Sheet: TableS3
Table S3. Genotypes of 85 samples with both ddRAD-seq and GT-seq data at 356 SNP loci used for concordance analysis. Columns P_004–S_333 represent GT-seq SNP genotypes.
ID	P_004	P_005	P_008	P_011	P_012	P_013	P_014	P_015	P_016	P_020	P_024	P_027	P_028	P_029	P_032	P_033	P_034	P_035	P_036	P_037	P_038	P_039	P_040	P_041	P_043	P_044	P_045	P_046	P_047	P_048	P_050	P_051	P_052	P_053	P_055	P_056	P_058	P_061	P_063	P_065	P_066	P_067	P_068	P_070	P_073	P_074	P_077	P_078	P_080
RSP_001_ddRAD	002004	001003	003003	001001	003003	003004	001003	003003	003003	001001	002004	003004	002004	001003	004004	001002	004004	002002	003004	002002	002004	001003	001004	001001	002002	001004	001002	001001	001003	002004	001003	001003	004004	001002	001004	003004	002002	004004	002004	002004	002004	001004	002003	002004	002002	001001	002004	002002	002002
RSP_001_GTseq	002004	001003	003003	001001	003003	003004	001003	003003	003003	001001	002004	003004	002004	001003	004004	001002	004004	002002	003004	002002	002004	001003	001004	001001	002002	001004	002002	000000	001003	002004	001003	001003	004004	001002	001004	003004	002002	004004	000000	002004	002004	000000	002003	002004	002002	001001	002002	002002	002002
RSP_009_ddRAD	004004	001001	003003	004004	001003	003004	001001	001001	002002	001002	002004	004004	004004	001003	003003	001002	002002	004004	004004	002004	002002	003003	001004	003003	004004	001004	001001	001003	003003	002002	001003	001003	004004	001002	004004	003004	002002	002004	002002	002004	002002	004004	002003	004004	004004	003003	002004	004004	002003
RSP_009_GTseq	004004	001001	003003	004004	001003	003004	001001	001001	000000	001001	002004	004004	004004	001003	003003	001002	002002	004004	004004	000000	002002	003003	001004	003003	004004	001004	000000	000000	003003	002002	001003	001003	004004	001002	004004	003004	002002	002004	002002	002004	002002	000000	002003	004004	002002	003003	002002	004004	002003
RSP_011_ddRAD	002004	003003	001003	004004	001001	004004	003003	001003	002003	001001	004004	004004	002002	003003	003004	001001	002004	002004	003004	002002	002002	001003	001001	001003	002004	001004	002002	001001	001001	004004	001001	001001	002004	001001	004004	003003	001001	002002	004004	002004	004004	001001	002003	002004	004004	001001	002004	000000	002003
RSP_011_GTseq	002004	003003	001003	004004	001001	000000	003003	001003	003003	001001	004004	004004	002002	003003	003004	001001	002004	002004	003004	002002	002002	001003	001001	001003	002004	001004	002002	000000	001001	004004	001001	001001	000000	000000	004004	003003	001001	002002	004004	000000	004004	000000	002003	000000	002002	001001	002002	002004	002003
RSP_017_ddRAD	000000	003003	001001	004004	003003	003003	001003	003003	002003	002002	004004	004004	002004	000000	003004	002002	004004	002004	003003	002004	002004	001001	001001	001003	002004	004004	001001	001003	001001	002004	001003	003003	002004	001001	001004	004004	001002	004004	002002	004004	002004	001004	002002	002004	002002	000000	004004	002004	002003
RSP_017_GTseq	004004	003003	001001	004004	003003	003003	003003	003003	003003	000000	004004	004004	002004	003003	003004	002002	004004	002004	003003	002004	002004	001001	001001	001003	002004	004004	000000	000000	001001	002004	001003	003003	002004	001001	001004	004004	001002	004004	002002	000000	002004	000000	002002	002004	002002	001003	002002	002004	002003
RSP_030_ddRAD	004004	001001	001001	001004	003003	3003	003003	001001	002003	001002	000000	003003	002002	001001	003004	001001	002002	002004	003003	002004	002004	001003	001001	001003	002004	001004	001001	001003	003003	002004	003003	001001	002002	001002	001004	003004	001002	002004	002004	002004	002004	001001	002003	002004	004004	001001	002004	002002	002003
RSP_030_GTseq	004004	001001	001001	001004	003003	003003	003003	001001	003003	000000	004004	003003	002002	001001	003004	001001	002002	002004	003003	002004	002004	001003	001001	001003	002004	001004	000000	000000	003003	002004	003003	001001	002002	001002	001004	003004	001002	002004	000000	000000	002004	000000	002003	002004	002002	001001	002002	002002	002003
RSP_031_ddRAD	002004	001003	001003	001004	001003	003003	001001	001001	002003	002002	002002	003004	002004	001003	003004	001002	002002	002004	003004	002004	002004	003003	001004	001003	002002	004004	001002	001001	001003	002004	001003	001003	002004	001002	001001	004004	002002	002004	002004	002004	002004	001001	002003	002004	004004	001003	002004	004004	002003
RSP_031_GTseq	002004	001003	001003	001004	001003	003003	001001	001001	003003	000000	002004	003004	002004	001003	003004	001002	002002	002004	003004	002004	002004	003003	001004	001003	002002	004004	002002	000000	001003	002004	001003	001003	002004	001002	001001	004004	002002	002004	002004	002004	002004	000000	002003	002004	002002	001003	002002	000000	002003
RSP_032_ddRAD	004004	001001	001001	001001	001003	004004	001003	003003	003003	001001	002004	003004	002002	001003	004004	001001	004004	002004	003004	004004	002004	001003	001004	001001	002004	001004	001001	001003	001003	002004	001003	001003	002004	001002	004004	003003	001002	002002	002004	004004	002004	001004	002003	002002	004004	001001	002004	002004	002003
RSP_032_GTseq	004004	001001	001001	001001	001003	000000	000000	003003	003003	001001	002004	000000	002002	001003	004004	001001	004004	002004	003004	004004	002004	001003	001004	001001	002004	001004	000000	001003	001003	002004	001003	001003	002004	001002	004004	003003	001002	002002	002004	004004	002004	000000	002003	002002	002002	001001	002002	000000	002003
RSP_033_ddRAD	002002	001001	001003	001004	001003	003003	001001	001003	002002	001002	004004	003003	002004	003003	003003	001002	002004	002002	004004	004004	002004	003003	001001	003003	002004	001001	002002	003003	001003	002002	003003	001003	002004	001002	001004	003004	001002	002004	002004	002002	002002	001004	003003	004004	002002	003003	002004	002002	002003
RSP_033_GTseq	002002	001001	001003	001004	001003	003003	001001	001003	000000	001001	004004	003004	002004	003003	003003	001002	002004	002002	004004	004004	002004	003003	001001	003003	002004	001001	002002	003003	001003	002002	003003	001003	002004	001002	001004	003004	001002	002004	002004	002002	002002	001004	003003	004004	002002	003003	002002	002002	002003
RSP_034_ddRAD	004004	001003	001003	001004	001001	004004	001003	001001	003003	001002	002004	003004	004004	001003	004004	001001	002002	002004	003003	004004	002004	001001	004004	001001	004004	001004	001001	001001	003003	002002	001003	001003	002004	001002	001004	004004	001001	002004	002004	002004	004004	001004	003003	004004	002004	003003	002004	002004	002002
RSP_034_GTseq	004004	001003	001003	001004	001001	000000	000000	001001	003003	001001	002004	003004	004004	001003	004004	001001	002002	002004	003003	004004	002004	001001	004004	001001	004004	001004	000000	000000	003003	002002	001003	001003	002004	001002	001004	004004	001001	002004	002004	000000	004004	000000	003003	004004	002002	003003	002002	002004	002002
RSP_035_ddRAD	002004	001001	001003	001004	003003	003003	003003	003003	002003	001002	002004	003004	004004	003003	003004	001001	004004	002004	003003	004004	002002	001003	004004	001003	002004	001004	001002	001001	001003	002004	003003	001003	002004	001001	001004	004004	002002	002004	004004	002004	002002	001004	002003	002004	002004	003003	002004	002004	002003
RSP_035_GTseq	002004	001001	001003	001004	003003	003003	003003	003003	003003	000000	002004	003004	004004	003003	003004	001001	004004	002004	003003	004004	002002	001003	004004	001003	002004	001004	002002	000000	001003	002004	003003	001003	002004	001001	001004	004004	002002	002004	004004	002004	002002	000000	002003	002004	002002	001003	002002	000000	002003
RSP_037_ddRAD	002004	001003	001001	004004	001001	003003	001001	001003	003003	001002	002002	003004	002002	001003	004004	001001	002004	002004	003004	002004	002004	003003	004004	001001	002004	001004	001002	003003	001001	002004	003003	001003	004004	001002	001004	003003	001001	002004	002004	002002	002004	001001	002003	002004	002004	003003	002004	004004	002002
RSP_037_GTseq	002004	001003	001001	004004	001001	003003	001001	001003	003003	001001	002004	003004	002002	001003	004004	001001	002004	002004	003004	002004	002004	003003	004004	001001	002004	001004	002002	000000	000000	002004	003003	001003	004004	001002	001004	003003	001001	002004	002004	002002	002004	000000	002003	002004	002002	003003	002002	000000	002002
RSP_038_ddRAD	002004	001001	001003	001004	003003	003004	003003	001001	002002	002002	002004	003004	002002	001003	003003	001002	002002	002004	003004	002004	002004	001003	001004	003003	002002	001004	001001	001003	003003	002002	001001	001003	002004	001002	001001	003003	001001	002004	002004	002002	002004	001004	002002	002004	002002	001003	002004	002002	002003
RSP_038_GTseq	002004	001001	001003	001004	003003	003004	000000	001001	000000	000000	002004	003004	002002	001003	003003	001002	002002	002004	003004	002004	002004	001003	001004	003003	002002	001004	000000	000000	003003	002002	001001	001003	002004	001002	001001	003003	001001	002004	002004	002002	002004	000000	002002	002004	002002	001003	002002	002002	002003
RSP_040_ddRAD	002004	001003	003003	001004	001003	004004	001003	001003	002003	001001	002002	004004	002004	001003	003004	002002	002004	002004	003004	002002	002004	001001	001001	001003	002004	001004	002002	001003	001003	002002	001003	003003	002004	001001	001004	003004	001002	002004	002004	002004	002004	004004	002003	002002	004004	001001	004004	002004	002003
RSP_040_GTseq	002004	001003	003003	001004	001003	003004	001003	001003	003003	001001	002004	004004	002004	001003	003004	002002	002004	002004	003004	000000	002004	001001	001001	001003	002004	001004	002002	000000	001003	002002	001003	003003	002004	001001	001004	003004	001002	002004	002004	002004	002004	000000	002003	002002	002002	001001	000000	000000	002003
RSP_042_ddRAD	004004	003003	003003	001004	001003	004004	001003	003003	002002	001002	004004	003004	000000	001003	003003	001002	004004	002004	003004	002004	002004	003003	001004	003003	004004	001001	001002	001003	001003	002004	001001	001003	002004	002002	001004	003003	001002	002002	002004	002004	002002	001004	002002	002002	002002	001001	002004	004004	003003
RSP_042_GTseq	004004	003003	003003	001004	001003	000000	001003	003003	000000	001001	004004	003004	004004	001003	003003	001002	004004	002004	003004	002004	002004	003003	001004	003003	004004	001001	002002	000000	001003	002004	001001	001003	002004	002002	001004	003003	001002	002002	002004	000000	002002	000000	002002	002002	002002	001001	002002	000000	003003
RSP_043_ddRAD	002002	001003	001001	001001	001001	003004	003003	001003	002003	001002	004004	003004	002002	003003	003004	002002	002004	002004	004004	002004	004004	001001	001004	001003	002004	001001	001002	003003	001001	002004	001003	001003	002002	001001	004004	003004	001001	004004	004004	004004	002002	001001	002002	002002	002002	001003	002004	002004	003003
RSP_043_GTseq	002002	001003	001001	001001	001001	003004	003003	001003	003003	001001	004004	003004	002002	003003	003004	002002	002004	002004	004004	002004	004004	001001	001004	001003	002004	001001	002002	000000	001001	002004	001003	001003	002002	001001	004004	003004	001001	004004	004004	004004	002002	000000	002002	002002	002002	001003	002002	002004	003003
RSP_045_ddRAD	004004	003003	001003	001004	001001	003004	001001	001001	002003	001002	002002	003004	002002	003003	003004	001001	002002	002002	003004	002002	002002	001003	001001	001003	002002	001004	001002	003003	001003	002004	001003	001003	004004	002002	001004	003004	002002	002004	004004	004004	002004	001004	002003	002004	002002	001001	002004	004004	002003
RSP_045_GTseq	004004	003003	001003	001004	001001	003004	001001	001001	003003	001001	002004	003004	002002	003003	003004	001001	002002	002002	003004	002002	002002	001003	001001	001003	002002	001004	002002	000000	001003	002004	001003	001003	004004	002002	001004	003004	002002	002004	004004	004004	002004	000000	002003	002004	002002	001001	002002	004004	002003
RSP_046_ddRAD	002002	003003	003003	001004	001001	003004	001001	001003	002002	001001	002004	003004	004004	001001	003003	002002	002004	002004	003003	002002	002002	001001	001004	003003	004004	001004	002002	001003	003003	002004	001003	001003	002004	001002	001001	003003	001002	002002	004004	004004	004004	004004	003003	004004	002002	001001	002002	004004	002003
RSP_046_GTseq	002002	003003	003003	001004	001001	003004	001001	001003	000000	001001	002004	003004	004004	001001	003003	002002	002004	002004	003003	002002	002002	001001	001004	003003	004004	001004	002002	001003	003003	002004	001003	001003	002004	001002	001001	003003	001002	002002	004004	004004	004004	000000	003003	004004	002002	001001	002002	000000	002003
RSP_047_ddRAD	004004	001001	001003	001004	001003	003004	003003	001003	002003	001002	002004	004004	002002	001003	003004	001002	002004	002002	004004	002004	002004	001001	001004	001003	004004	004004	001001	001003	001003	002004	001003	001003	004004	001002	001001	003004	001002	004004	002004	002002	002004	004004	002003	002002	002004	001003	002004	002004	003003
RSP_047_GTseq	004004	001001	001003	001004	001003	003004	003003	001003	003003	001001	002004	004004	002002	001003	003004	001002	002004	002002	004004	002004	002004	001001	001004	001003	004004	004004	000000	000000	001003	002004	001003	001003	004004	001002	001001	003004	001002	004004	002004	002002	002004	000000	002003	002002	002002	001003	002002	002004	003003
RSP_048_ddRAD	002004	003003	001003	001004	003003	004004	003003	001003	002003	002002	002004	003003	004004	003003	003004	001002	002004	002002	003003	002004	004004	001003	001004	001003	002004	001004	001001	003003	003003	004004	001003	001001	002004	002002	001004	003004	001001	004004	002004	002002	002004	001004	002003	004004	002002	001003	002002	004004	002003
RSP_048_GTseq	002004	003003	001003	001004	003003	000000	003003	001003	003003	000000	002004	003003	004004	003003	003004	001002	002004	002002	003003	002004	004004	001003	001004	001003	002004	001004	000000	000000	003003	004004	001003	001001	002004	002002	001004	003004	001001	004004	002004	002002	002004	000000	002003	004004	002002	001003	002002	004004	002003
RSP_049_ddRAD	002002	001001	001001	001004	001003	004004	001001	001003	002003	002002	002004	003003	002004	001001	003004	002002	002004	004004	003004	002004	004004	001003	001001	001003	002002	001004	001002	001001	001001	002002	001001	001003	002002	001002	004004	004004	001001	004004	002004	002002	002004	001001	003003	004004	004004	003003	002004	002004	003003
RSP_049_GTseq	002002	001001	001001	001004	001003	000000	001001	001003	003003	000000	002004	003004	002004	001001	003004	002002	002004	004004	003004	002004	004004	001003	001001	001003	002002	001004	002002	000000	001001	002002	001001	001003	002002	001002	004004	004004	001001	004004	000000	000000	002004	000000	003003	004004	002002	003003	002002	004004	003003
RSP_050_ddRAD	002004	003003	003003	004004	001001	004004	001003	001003	003003	002002	002002	003003	002004	001003	004004	001002	002004	004004	003003	002004	002004	001003	004004	001001	004004	001004	001001	001001	003003	002002	001003	003003	002002	001001	001001	003003	001002	002002	004004	002004	002004	004004	002003	002002	002002	001003	002002	002002	002002
RSP_050_GTseq	002004	003003	003003	004004	001001	000000	000000	001003	003003	000000	002002	003003	002004	001003	004004	001002	002004	004004	003003	002004	002004	001003	004004	001001	004004	001004	000000	000000	003003	002002	001003	003003	002002	001001	001001	003003	001002	002002	004004	002004	002004	000000	002003	002002	002002	001003	002002	002002	002002
RSP_057_ddRAD	002004	003003	001003	001004	001001	003004	001003	003003	002003	001002	002004	003004	002002	003003	003004	001001	004004	002004	004004	002002	002004	001003	001004	001003	004004	001001	001001	001003	001003	002004	001003	001003	002002	002002	004004	003003	001002	002004	002002	004004	004004	001001	002002	004004	004004	001003	002002	002004	002003
RSP_057_GTseq	002004	003003	001003	001004	001001	003004	001003	003003	003003	001001	002004	003004	002002	003003	003004	001001	004004	002004	004004	002002	002004	001003	001004	001003	004004	001001	000000	000000	001003	002004	001003	001003	002002	002002	004004	003003	001002	002004	002002	004004	004004	000000	002002	004004	002002	001003	002002	002004	002003
RSP_060_ddRAD	002004	003003	001001	001004	001003	003004	003003	001003	002003	001001	002004	003004	002004	003003	003004	001002	002002	002004	004004	002002	002004	001003	004004	001003	002004	001004	001001	001003	001001	002002	001001	001003	004004	002002	001004	003004	001001	002004	002004	004004	002002	001004	002002	002002	002004	001003	004004	002004	002002
RSP_060_GTseq	002004	003003	001001	001004	001003	003004	003003	001003	003003	001001	002004	003004	002004	003003	003004	001002	002002	002004	004004	002002	002004	001003	004004	001003	002004	001004	000000	000000	001001	002002	001001	001003	004004	002002	001004	003004	001001	002004	002004	004004	002002	000000	002002	002002	002002	001003	000000	002004	002002
RSP_061_ddRAD	002004	001003	001001	001004	001001	003004	001003	001003	002002	001002	004004	004004	002004	001003	003003	001002	002004	002004	004004	002002	004004	001003	001001	003003	002002	001004	002002	001003	001003	002004	001001	001001	004004	001002	001004	003003	001001	002004	002004	004004	002004	004004	002002	004004	004004	001003	002004	004004	002002
RSP_061_GTseq	002004	001003	001001	001004	001001	003004	001003	001003	000000	001001	004004	004004	002004	001003	003003	001002	002004	002004	004004	002002	004004	001003	001001	003003	002002	001004	002002	000000	001003	002004	001001	001001	004004	001002	001004	003003	001001	002004	002004	004004	002004	000000	002002	004004	002002	001003	002002	004004	002002
RSP_062_ddRAD	004004	001003	003003	001001	001003	004004	001003	001001	002003	001001	002004	004004	002002	001001	003004	001001	002002	002002	003004	004004	002002	001003	001001	001003	002004	001004	002002	001001	003003	002004	001003	003003	004004	001002	001001	003003	002002	002004	004004	002004	002004	004004	003003	002004	002004	001003	002004	002004	002003
RSP_062_GTseq	004004	001003	003003	001001	001003	000000	001003	001001	003003	001001	002004	004004	002002	001001	003004	001001	002002	002002	003004	004004	002002	001003	001001	001003	002004	001004	002002	000000	003003	002004	001003	003003	004004	001002	001001	003003	002002	002004	004004	002004	002004	000000	003003	002004	002002	001003	002002	002004	002003
RSP_063_ddRAD	004004	001003	001003	001001	001003	003003	001003	001001	003003	001001	002002	004004	004004	001001	004004	001002	002002	004004	003004	004004	004004	001003	001004	001001	002002	001001	002002	003003	001001	002004	003003	003003	002004	001002	001004	003004	001002	002002	004004	002002	002004	001001	003003	002002	000000	001003	002004	002004	002002
RSP_063_GTseq	004004	001003	001003	001001	001003	003003	001003	001001	003003	001001	002002	004004	004004	001001	004004	001002	002002	004004	003004	004004	004004	001003	001004	001001	002002	001001	002002	000000	001001	002004	003003	003003	002004	001002	001004	003004	001002	002002	004004	002002	002004	000000	003003	002002	002002	001003	002002	002004	002002
RSP_065_ddRAD	002004	001003	003003	001004	003003	003004	001003	001001	002003	002002	004004	003003	002002	001001	003004	002002	002002	004004	004004	002004	002004	003003	001001	001003	002002	001004	002002	001003	001001	004004	003003	001003	002002	002002	001004	003004	001002	002004	002004	002004	004004	001001	002003	004004	004004	001003	002004	002002	002003
RSP_065_GTseq	002004	001003	003003	001004	003003	003004	001003	001001	003003	000000	004004	003003	002002	001003	003004	002002	002002	004004	004004	002004	002004	003003	001001	001003	002002	001004	002002	001003	000000	004004	003003	001003	002002	002002	001004	003004	001002	002004	002004	002004	004004	000000	002003	004004	002002	001003	002002	002002	002003
RSP_066_ddRAD	002002	001001	001003	001004	001003	004004	001003	003003	003003	001002	002004	003004	004004	001003	004004	001002	004004	002004	003004	002002	002004	001001	001004	001001	004004	001004	002002	001003	001003	004004	001003	003003	002004	001002	004004	003003	002002	004004	004004	002004	002004	001004	003003	002004	002002	001003	002004	004004	002002
RSP_066_GTseq	002002	001001	001003	001004	001003	000000	001003	003003	003003	001001	002004	003004	004004	001003	004004	001002	004004	002004	003004	002002	002004	001001	001004	001001	004004	001004	002002	000000	001003	004004	001003	003003	002004	000000	004004	003003	002002	004004	004004	002004	002004	000000	003003	002004	002002	001003	002002	004004	002002
RSP_069_ddRAD	002004	001003	001001	001001	003003	003003	001001	001001	002002	001002	002002	004004	002004	001001	003003	001002	002002	004004	003004	002004	002002	001003	001004	003003	002004	001001	001002	001001	001003	002002	001003	001001	004004	001002	001004	003004	001002	002002	002004	002002	002004	001004	002003	004004	002004	001003	002002	002004	003003
RSP_069_GTseq	002004	001003	001001	001001	003003	003003	001001	001001	000000	001001	002004	004004	002004	001001	003003	001002	002002	004004	003004	002004	002002	001003	001004	003003	002004	001001	002002	000000	001003	002002	001003	001001	004004	000000	001004	003004	001002	002002	002004	002002	002004	000000	002003	004004	002002	001003	002002	002004	003003
RSP_070_ddRAD	002002	001003	001001	004004	001003	003004	001003	001003	002003	001002	002004	004004	002004	003003	003004	001002	002004	004004	003004	004004	002004	003003	001004	001003	002002	001001	002002	001003	001001	002002	003003	003003	002002	002002	001004	004004	001002	004004	004004	004004	002004	001004	002003	002004	000000	001003	002004	002004	003003
RSP_070_GTseq	002002	001003	001001	004004	001003	003004	001003	001003	003003	000000	002004	004004	002004	003003	003004	001002	002004	004004	003004	004004	002004	003003	001004	001003	002002	001001	002002	000000	001001	002002	003003	003003	002002	002002	001004	004004	001002	004004	004004	004004	002004	000000	002003	002004	002002	001003	002002	002004	003003
RSP_074_ddRAD	002002	001003	003003	001001	001003	003003	001003	001003	002003	001001	002002	003004	004004	001001	003004	001002	002004	004004	004004	002002	004004	003003	004004	001003	002004	004004	002002	001003	001003	004004	001001	001003	002002	002002	004004	004004	002002	002004	004004	002004	004004	001004	002003	002004	004004	003003	004004	002004	002003
RSP_074_GTseq	002002	001003	003003	001001	001003	003003	001003	001003	003003	001001	002002	003004	004004	001003	003004	001002	002004	004004	004004	002002	004004	003003	004004	001003	002004	004004	002002	000000	001003	004004	001001	001003	002002	002002	004004	004004	002002	002004	004004	002004	004004	000000	002003	002004	002002	003003	000000	002004	002003
RSP_076_ddRAD	002004	001003	001001	001004	001003	003003	001003	003003	002002	001002	002004	003004	002004	001001	003003	001002	004004	002004	003003	004004	002004	003003	001001	003003	002004	001004	001001	001001	001003	004004	001003	001003	004004	001001	001004	003004	001001	002002	002004	002004	002002	001004	002003	002004	002004	001003	002004	002004	002003
RSP_076_GTseq	002004	001003	001001	001004	001003	003003	001003	003003	000000	001001	002004	003004	002004	001001	003003	001002	004004	002004	003003	004004	002004	003003	001001	003003	002004	001004	000000	000000	001003	004004	001003	001003	004004	000000	001004	003004	001001	002002	002004	000000	002002	000000	002003	002004	002002	001003	002002	002004	002003
RSP_078_ddRAD	002004	001003	003003	004004	001001	003004	003003	001001	002002	001002	002002	003003	002004	001003	003003	001002	002002	002004	003003	002004	002002	001003	004004	003003	004004	001004	002002	003003	001003	004004	001003	003003	002004	001002	001004	003004	001001	004004	002002	004004	002004	004004	002002	002002	002004	001001	002004	004004	003003
RSP_078_GTseq	002004	001003	003003	004004	001001	003004	003003	001001	000000	001001	002002	003003	002004	001003	003003	001002	002002	002004	003003	002004	002002	001003	004004	003003	004004	001004	002002	003003	001003	004004	001003	003003	002004	001002	001004	003004	001001	004004	002002	004004	002004	000000	002002	002002	002002	001001	002002	000000	003003
RSP_081_ddRAD	002004	003003	001003	001001	003003	003004	001003	001003	002003	002002	002004	004004	002004	001001	003004	001002	002004	002004	003004	002004	002004	001003	004004	001003	004004	001004	002002	003003	001001	002004	001001	001003	002002	001002	001001	003003	001002	002004	002002	002004	004004	004004	003003	004004	004004	001001	002004	004004	002003
RSP_081_GTseq	002004	003003	001003	001001	003003	003004	000000	001003	003003	000000	002004	004004	002004	001001	003004	001002	002004	002004	003004	002004	002004	001003	004004	001003	004004	001004	002002	000000	000000	002004	001001	001003	002002	001002	001001	003003	001002	002004	002002	002004	004004	000000	003003	004004	002002	001001	002002	000000	002003
RSP_082_ddRAD	002002	001003	003003	001004	001003	003004	001003	001003	003003	001002	004004	004004	002004	001003	004004	001002	002004	002004	003003	002004	002004	001003	001004	001001	002004	001004	001001	001003	001003	002004	001003	001001	002004	001001	001004	003004	002002	004004	002004	002002	002004	001004	002003	004004	002004	001003	002004	002004	003003
RSP_082_GTseq	002004	001003	003003	001004	001003	003004	001003	001003	003003	001001	004004	004004	002004	001003	004004	001002	002004	002004	003003	002004	002004	001003	001004	001001	002004	001004	000000	000000	001003	002004	001003	001001	002004	001001	001004	003004	002002	004004	000000	002002	002004	000000	002003	004004	002002	001003	002002	002004	003003
RSP_083_ddRAD	002004	001003	001003	001004	001003	003004	001003	001003	003003	001002	002004	003003	004004	001001	004004	002002	002004	002004	003003	002002	002004	001001	004004	001001	004004	001004	001001	003003	001003	004004	001003	003003	002002	002002	001004	004004	001002	002002	002002	002002	002004	001004	002003	002004	002002	003003	002004	002004	002003
RSP_083_GTseq	002004	000000	001003	001004	001003	003004	000000	001003	003003	001001	002004	003003	004004	001003	004004	002002	002004	002004	003003	002002	002004	001001	004004	001001	004004	001004	000000	000000	001003	004004	001003	003003	002002	002002	001004	004004	001002	002002	002002	002002	002004	000000	002003	002004	002002	003003	002002	002004	002003
RSP_084_ddRAD	002004	001003	001001	001004	001001	003003	001003	001003	002002	001001	002002	000000	002004	003003	003003	001001	002004	004004	004004	002004	004004	001003	001004	003003	002004	001004	002002	001003	001003	004004	001001	001003	002002	002002	001001	003004	001002	002004	002002	002004	002004	001004	003003	002002	002002	001003	004004	002004	003003
RSP_084_GTseq	002004	001003	001001	001004	001001	003003	001003	001003	000000	001001	002002	003004	002004	003003	003003	001001	002004	004004	004004	002004	004004	001003	001004	003003	002004	001004	002002	000000	001003	004004	001001	001003	002002	002002	001001	003004	001002	002004	002002	002004	002004	000000	003003	002002	002002	001003	000000	002004	003003
RSP_088_ddRAD	002002	001003	003003	001004	001003	003004	001003	001003	002002	001002	004004	003004	002004	001003	003003	001002	002004	002004	003004	002004	004004	001003	001004	003003	002002	001004	001001	003003	003003	002004	001003	001001	002004	001002	001004	003003	002002	002004	002004	002002	002004	001001	003003	004004	000000	000000	002004	002004	002002
RSP_088_GTseq	002002	001003	003003	001004	001003	003004	001003	001003	000000	001001	004004	003004	002004	001003	003003	001002	002004	002004	003004	002004	004004	001003	001004	003003	002002	001004	000000	000000	003003	002004	001003	001001	002004	000000	001004	003003	002002	002004	002004	002002	002004	000000	003003	004004	002002	001001	002002	002004	002002
RSS_001_ddRAD	002002	003003	003003	001001	003003	004004	001003	003003	002003	001002	004004	003003	002004	001001	004004	001002	002002	002002	003003	002004	002002	003003	001004	001001	002002	001004	002002	001003	001001	002004	003003	003003	002004	002002	004004	003004	002002	004004	002004	002004	002002	001004	003003	002002	002002	003003	002004	002004	002003
RSS_001_GTseq	002002	003003	003003	001001	003003	004004	001003	003003	003003	000000	004004	003003	002004	001001	004004	001002	002002	002002	003003	002004	002002	003003	001004	001001	002002	001004	002002	000000	000000	002004	003003	003003	002004	002002	004004	003004	002002	004004	000000	002004	002002	000000	003003	002002	002002	003003	002002	002004	002003
RSS_002_ddRAD	002004	003003	001003	001004	003003	004004	001001	003003	002003	001002	004004	003004	002002	003003	004004	001001	002002	002002	003003	002002	004004	003003	004004	001001	002002	004004	001001	001003	001003	002002	001001	001003	002004	001002	001001	003003	002002	004004	002004	002002	002002	001001	002002	002004	002004	003003	002002	002002	002002
RSS_002_GTseq	002004	003003	001003	001004	003003	004004	001001	003003	003003	001001	004004	003004	002002	003003	004004	001001	002002	002002	003003	002002	004004	003003	004004	001001	002002	004004	000000	000000	001003	002002	001001	001003	002004	001002	001001	003003	002002	004004	000000	002002	002002	000000	002002	002004	002002	003003	002002	002002	002002
RSS_005_ddRAD	002002	003003	003003	001001	003003	003004	001001	003003	003003	001001	004004	003003	004004	001003	004004	001001	002004	002002	003004	002002	002002	003003	001001	001001	002004	001001	001002	003003	001003	002002	001001	003003	004004	002002	001001	003003	002002	002004	004004	002002	002004	001004	002003	004004	002004	003003	002004	002004	002003
RSS_005_GTseq	002002	003003	003003	001001	003003	000000	001001	003003	003003	000000	004004	003003	004004	001003	004004	001001	002004	002002	003004	002002	002002	003003	001001	001001	002004	001001	002002	000000	001003	002002	001001	003003	004004	002002	001001	003003	002002	002004	004004	002002	002004	000000	002003	004004	002002	003003	002002	002004	002003
RSS_006_ddRAD	002004	001003	003003	001004	001001	003004	001001	003003	003003	001002	004004	003003	002002	001001	004004	001001	002004	002002	003004	002002	002002	003003	001001	001001	002004	001004	001001	001001	001001	002002	003003	001001	004004	001001	001004	003004	002002	004004	004004	002004	002002	004004	003003	002002	002002	001003	002004	002002	002003
RSS_006_GTseq	002004	001003	003003	001004	001001	003004	001001	003003	003003	001001	004004	003003	002002	001001	004004	001001	002004	002002	003004	002002	002002	003003	001001	001001	002004	001004	000000	000000	001003	002002	003003	001001	004004	001001	001004	003004	002002	004004	004004	002004	002002	000000	003003	002002	002002	001003	002002	002002	002003
RSS_007_ddRAD	002002	001003	003003	004004	001003	003004	001001	003003	002002	001001	004004	003004	002004	001003	004004	001001	002004	002002	003004	002002	002002	003003	001001	001001	002002	004004	001002	003003	001001	002002	003003	003003	002004	001002	001004	003003	002002	002004	002002	002004	002004	001004	002003	004004	004004	001003	002004	002002	002003
RSS_007_GTseq	002002	001003	003003	004004	001003	003004	001001	003003	000000	001001	004004	003004	002004	001003	004004	001001	002004	002002	003004	002002	002002	003003	001001	001001	002002	004004	002002	000000	001003	002002	003003	003003	002004	000000	001004	003003	002002	002004	002002	002004	002004	000000	002003	004004	002002	001003	002002	002002	002003
RSS_010_ddRAD	002004	003003	001003	001004	003003	004004	001001	001003	002002	001002	004004	003004	004004	001001	004004	001001	002002	002002	003003	002002	002004	003003	001004	001001	004004	001004	002002	001003	001003	002004	001003	003003	004004	001001	001001	004004	002002	002004	002004	002004	002004	001001	002003	004004	002002	001001	002004	002002	002002
RSS_010_GTseq	002004	003003	001003	001004	003003	004004	001001	001003	000000	000000	004004	003004	004004	001001	004004	001001	002002	002002	003003	002002	002004	003003	001004	001001	004004	001004	002002	000000	001003	002004	001003	003003	004004	001001	001001	004004	002002	002004	002004	000000	002004	000000	002003	004004	002002	001001	002002	002002	002002
RSS_013_ddRAD	002004	003003	001001	001004	003003	003003	001003	001003	003003	001002	004004	003003	002004	003003	004004	001001	002002	002004	004004	002004	002002	003003	004004	001001	002004	001004	001002	001003	001003	002004	001003	003003	004004	002002	001001	004004	001002	004004	004004	002004	002004	001001	002003	002004	002004	003003	004004	002004	002003
RSS_013_GTseq	002004	003003	001001	001004	003003	003003	001003	001003	003003	001001	004004	003003	002004	003003	004004	001001	002002	002004	004004	002004	002002	003003	004004	001001	002004	001004	002002	000000	001003	002004	001003	003003	004004	002002	001001	004004	001002	004004	004004	002004	002004	000000	002003	002004	002002	003003	000000	002004	002003
RSS_014_ddRAD	002002	003003	003003	001004	003003	003004	001003	003003	002003	001001	004004	003003	002002	003003	004004	001001	002002	004004	003003	002002	002004	003003	001001	001001	002004	004004	001002	001001	001001	002004	003003	001003	002002	002002	001001	003003	002002	002002	002004	002002	004004	001001	002003	002004	002004	001003	002004	002002	003003
RSS_014_GTseq	002002	003003	003003	001004	003003	003004	001003	003003	003003	000000	004004	003003	002002	003003	004004	001001	002002	004004	003003	002002	002004	003003	001001	001001	002004	004004	002002	000000	001001	002004	003003	001003	002002	002002	001001	003003	002002	002002	002004	002002	004004	000000	002003	002004	002002	001003	002002	002002	003003
RSS_015_ddRAD	004004	001003	001003	001004	001001	003004	001001	003003	003003	001002	004004	003003	002002	001003	004004	001001	002002	002002	003004	002002	002002	003003	004004	001001	002002	001004	001001	001003	003003	002002	001001	003003	002004	002002	001004	003004	002002	002004	002004	002004	002004	001004	002003	002004	002004	003003	004004	002004	002002
RSS_015_GTseq	000000	001003	001003	001004	001001	003004	001001	003003	003003	001001	004004	003003	002002	001003	004004	001001	002002	002002	003004	002002	002002	003003	004004	001001	002002	001004	000000	000000	001003	002002	001001	003003	002004	002002	001004	003004	002002	002004	000000	002004	002004	000000	002003	002004	002002	003003	000000	002004	002002
RSS_017_ddRAD	002004	001003	001003	001001	003003	003003	001003	003003	003003	001002	004004	003003	002002	001001	004004	001001	002002	002004	003003	002002	002002	003003	001001	001001	002004	004004	002002	001003	001001	002002	001001	001003	002004	001001	001004	003004	002002	002002	002004	002002	002002	001001	003003	004004	002004	003003	002004	002002	002002
RSS_017_GTseq	002004	001003	001003	001001	003003	003003	001003	003003	003003	001001	004004	003003	002002	001001	004004	001001	002002	002004	003003	002002	002002	003003	001001	001001	002004	004004	002002	000000	001001	002002	001001	001003	002004	001001	001004	003004	002002	002002	000000	002002	002002	000000	003003	004004	002002	003003	002002	002002	002002
RSS_018_ddRAD	004004	003003	003003	001004	003003	004004	001003	001003	002003	001001	004004	003004	004004	001003	004004	001001	002002	002004	003003	002002	002004	003003	001001	001001	002004	001004	001002	001003	001003	002004	003003	001003	004004	001001	001004	003004	001002	004004	004004	002002	002004	001001	002003	002002	002004	003003	002004	002002	002003
RSS_018_GTseq	004004	003003	003003	001004	003003	004004	000000	001003	003003	001001	004004	003004	004004	001003	004004	001001	002002	002004	003003	002002	002004	003003	001001	001001	002004	001004	002002	000000	001003	002004	003003	001003	004004	001001	001004	003004	001002	004004	004004	002002	002004	000000	002003	002002	002002	003003	002002	002002	002003
RSS_019_ddRAD	002004	003003	003003	001004	003003	003004	001001	003003	003003	001002	004004	004004	002002	001003	004004	001001	002004	002002	003004	002004	002002	003003	004004	001001	002004	001004	001001	003003	003003	002002	001003	003003	004004	001002	001001	003004	002002	002004	002004	004004	002002	001001	002003	002004	002004	003003	004004	002002	002002
RSS_019_GTseq	002004	003003	003003	001004	003003	003004	001001	003003	003003	000000	004004	004004	002002	001003	004004	001001	002004	002002	003004	002004	002002	003003	004004	001001	002004	001004	000000	000000	003003	002002	001003	003003	004004	001002	001001	003004	002002	002004	002004	004004	002002	000000	002003	002004	002002	003003	000000	002002	002002
RSS_020_ddRAD	002002	003003	003003	001004	001003	003004	001003	003003	002003	001001	004004	003003	002002	001001	004004	001001	002004	004004	004004	002002	002002	003003	001001	001001	002004	001004	002002	001003	003003	002002	001003	003003	002004	002002	001001	003003	001002	004004	002004	004004	002002	001001	002003	002002	002002	003003	002002	002002	002003
RSS_020_GTseq	002002	003003	003003	001004	001003	003004	001003	003003	003003	001001	004004	003003	002002	001001	004004	001001	002004	004004	004004	002002	002002	003003	001001	001001	002004	001004	002002	000000	003003	002002	001003	003003	002004	002002	001001	003003	001002	004004	000000	004004	002002	000000	002003	002002	002002	003003	002002	002002	002003
RSS_022_ddRAD	002004	003003	003003	001001	003003	004004	001003	001001	002003	001001	004004	003003	002004	001001	004004	001001	002002	002004	003003	002004	002002	003003	001001	001001	002004	001004	001002	003003	003003	004004	003003	001003	002002	002002	001001	003003	001002	004004	004004	004004	002004	001001	002003	004004	002004	003003	002002	002002	002003
RSS_022_GTseq	002004	003003	003003	001001	003003	004004	001003	001001	003003	001001	004004	003003	002004	001001	004004	001001	002002	002004	003003	002004	002002	003003	001001	001001	002004	001004	002002	000000	003003	004004	003003	001003	002002	002002	001001	003003	001002	004004	004004	004004	002004	000000	002003	004004	002002	003003	002002	002002	002003
RSS_023_ddRAD	002004	003003	003003	001004	001003	004004	001001	003003	003003	001002	004004	003003	002002	001003	004004	001001	002002	002002	004004	002002	002002	003003	001004	001001	002002	004004	002002	003003	001003	002002	001003	003003	002002	001001	001001	003004	001002	004004	004004	002004	002004	001001	003003	004004	004004	001003	004004	002002	003003
RSS_023_GTseq	002004	003003	003003	001004	001003	004004	001001	003003	003003	000000	004004	003003	002002	001003	004004	001001	002002	002002	004004	002002	002002	003003	001004	001001	002002	004004	002002	000000	001003	002002	001003	003003	002002	001001	001001	003004	001002	004004	000000	002004	002004	000000	003003	004004	002002	001003	000000	002002	003003
RSS_024_ddRAD	002004	003003	003003	001004	003003	003004	001001	001003	002003	001001	004004	004004	002004	001003	004004	001002	002002	002002	003004	002002	002004	003003	001004	001001	004004	001004	001002	001003	001001	002002	003003	003003	004004	001002	001001	003004	002002	004004	002004	002002	002002	001004	002003	002004	004004	001003	004004	002004	003003
RSS_024_GTseq	002004	003003	003003	001004	003003	003004	001001	001003	003003	001001	004004	004004	002004	001003	004004	001002	002002	002002	003004	002002	002004	003003	001004	001001	004004	001004	002002	000000	001003	002002	003003	003003	004004	001002	001001	003004	002002	004004	002004	002002	002002	000000	002003	000000	002002	001003	000000	002004	003003
RSS_027_ddRAD	002004	001003	001003	001004	001003	003003	001001	001003	003003	001002	004004	003004	002004	001003	004004	001002	002002	002004	003003	002002	002002	001003	004004	001001	004004	001004	001001	001003	001001	002002	003003	003003	004004	002002	001004	003004	002002	002004	004004	002004	002002	001001	002002	002002	002002	003003	002002	002002	002003
RSS_027_GTseq	002004	001003	001003	001004	001003	003003	001001	001003	003003	001001	004004	003004	002004	001003	004004	001002	002002	002004	003003	002002	002002	001003	004004	001001	004004	001004	000000	000000	001001	002002	003003	003003	004004	002002	001004	003004	002002	002004	004004	002004	002002	000000	002002	002002	002002	003003	002002	002002	002003
RSS_028_ddRAD	002004	003003	001001	004004	003003	003004	001001	003003	003003	001001	004004	003003	002002	001003	004004	001001	002004	002004	003004	002002	002002	003003	004004	001001	002004	004004	002002	001001	001001	002004	003003	001003	004004	001002	001001	003004	002002	004004	002004	004004	002004	001001	002003	002004	002004	001003	002004	002002	002002
RSS_028_GTseq	002004	003003	001001	004004	003003	003004	001001	003003	003003	000000	004004	003003	002002	001003	004004	001001	002004	002004	003004	002002	002002	003003	004004	001001	002004	004004	002002	000000	001001	002004	003003	001003	004004	000000	001001	003004	002002	004004	002004	004004	002004	000000	002003	000000	002002	001003	002002	002002	002002
RSS_029_ddRAD	002002	003003	003003	001001	003003	004004	001003	003003	003003	001002	004004	003004	002004	001003	004004	001001	002004	002002	003004	002002	002002	003003	001004	001001	002002	004004	002002	003003	001003	002002	003003	003003	002004	001001	001004	003003	002002	002004	002004	002004	002004	001001	002003	004004	004004	003003	002004	002004	002003
RSS_029_GTseq	002002	003003	003003	001001	003003	004004	000000	003003	003003	001001	004004	000000	002004	001003	004004	001001	002004	002002	003004	002002	002002	003003	001004	001001	002002	004004	002002	000000	001003	002002	003003	003003	002004	001001	001004	003003	002002	002004	002004	002004	002004	000000	002003	004004	002002	003003	002002	002004	002003
RSS_030_ddRAD	002004	003003	003003	001001	001003	003003	001003	001003	002003	001002	002004	003003	004004	001003	004004	001002	002004	002004	003004	002002	002002	003003	001004	001001	002002	001001	001001	001003	001001	002002	003003	001003	004004	002002	001004	003003	002002	002004	002002	002004	002002	001001	002003	004004	004004	003003	002004	002004	002003
RSS_030_GTseq	002004	003003	003003	001001	001003	003003	001003	001003	003003	000000	002004	003003	004004	001003	004004	001002	002004	002004	003004	002002	002002	003003	001004	001001	002002	001001	000000	000000	001001	002002	003003	001003	004004	002002	001004	003003	002002	002004	002002	002004	002002	000000	002003	004004	000000	003003	002002	002004	002003
RSS_032_ddRAD	002002	003003	003003	004004	001001	003004	003003	003003	002003	001002	002004	003003	004004	003003	004004	001001	002004	002002	003004	002002	002002	003003	001004	001001	002002	004004	001001	003003	001001	004004	001003	003003	002002	002002	001001	003003	002002	002004	002004	002004	002002	001001	002002	002002	002004	003003	002004	002002	002003
RSS_032_GTseq	002002	003003	003003	004004	001001	003004	003003	003003	003003	000000	002004	003004	004004	003003	004004	001001	002004	002002	003004	002002	002002	003003	001004	001001	002002	004004	000000	000000	000000	004004	001003	003003	002002	002002	001001	003003	002002	002004	002004	002004	002002	000000	002002	002002	002002	003003	002002	002002	002003
RSS_033_ddRAD	004004	003003	001003	004004	003003	003004	001003	003003	002003	001001	004004	003003	002004	001001	004004	001001	002002	004004	003004	002002	002002	003003	001001	001001	004004	001001	001001	001003	001003	002002	003003	003003	002002	002002	001001	003003	002002	002004	002002	004004	002002	001004	002003	004004	002004	003003	002004	002002	002003
RSS_033_GTseq	004004	003003	001003	004004	003003	003004	001003	003003	003003	001001	004004	003003	002004	001001	004004	001001	002002	004004	003004	002002	002002	003003	001001	001001	004004	001001	000000	001003	001003	002002	003003	003003	002002	002002	001001	003003	002002	002004	002002	004004	002002	000000	002003	004004	002002	003003	002002	002002	002003
RSS_034_ddRAD	002004	001003	003003	001004	001001	004004	001001	001003	003003	002002	004004	003003	002004	003003	004004	001001	002002	002002	003004	002002	002004	003003	001004	001001	002002	001004	001001	001003	001001	002004	001003	001001	002004	001002	001001	003003	002002	004004	002004	004004	002004	001004	002003	004004	004004	003003	002004	002002	002003
RSS_034_GTseq	002004	001003	003003	001004	001001	004004	001001	001003	003003	000000	004004	003003	002004	003003	004004	001001	002002	002002	003004	002002	002004	003003	001004	001001	002002	001004	000000	000000	001001	002004	001003	001001	002004	000000	001001	003003	002002	004004	002004	004004	002004	000000	002003	004004	002002	003003	002002	002002	002003
RSS_035_ddRAD	004004	001003	003003	004004	001003	004004	001001	003003	002003	001001	004004	003003	002004	001003	004004	001001	002004	002004	003004	004004	002002	003003	001004	001001	002002	004004	001001	001003	001001	002004	003003	003003	004004	002002	001001	003003	002002	004004	004004	002004	002004	001004	002002	002004	002004	001003	002004	002002	003003
RSS_035_GTseq	004004	001003	003003	004004	001003	004004	001001	003003	003003	000000	004004	003003	002004	001003	004004	001001	002004	002004	003004	004004	002002	003003	001004	001001	002002	004004	000000	000000	001001	002004	003003	003003	004004	002002	001001	003003	002002	004004	000000	002004	002004	000000	002002	002004	002002	001003	002002	002002	003003
RSS_037_ddRAD	002004	003003	001003	001004	001003	003004	003003	001003	003003	001001	004004	003003	002002	003003	004004	001001	002004	002002	003004	002002	002004	003003	001004	001001	002004	001004	001002	001003	001001	002004	003003	003003	004004	001002	001001	003003	001002	002004	002004	002004	002002	001001	002003	002004	002002	001003	002004	002002	002002
RSS_037_GTseq	002004	003003	001003	001004	001003	000000	003003	001003	003003	001001	004004	003003	002002	003003	004004	001001	002004	002002	003004	002002	002004	003003	001004	001001	002004	001004	002002	000000	001001	002004	003003	003003	004004	000000	001001	003003	001002	002004	000000	002004	002002	000000	002003	002004	002002	001003	002002	002002	002002
RSS_038_ddRAD	002002	003003	003003	004004	003003	004004	003003	003003	003003	001002	004004	003004	002002	001003	004004	001001	002004	002004	003003	002002	002002	003003	001001	001001	002004	001004	001002	003003	001003	002002	003003	003003	002002	002002	001001	003004	002002	004004	002004	002004	002002	001001	002003	004004	002004	003003	002004	002002	003003
RSS_038_GTseq	002002	003003	003003	004004	003003	004004	003003	003003	003003	000000	004004	000000	002002	001003	004004	001001	002004	002004	003003	002002	002002	003003	001001	001001	002004	001004	002002	000000	001003	002002	003003	003003	002002	002002	001001	003004	002002	004004	000000	002004	002002	000000	002003	004004	002002	003003	002002	002002	003003
RSS_039_ddRAD	002004	001003	003003	004004	001001	003004	001001	001003	003003	001002	004004	003004	002004	001003	004004	001001	002002	002002	003003	002002	002002	003003	001004	001001	002004	001004	001001	001003	001003	002004	003003	003003	002002	001001	001001	003003	002002	004004	004004	004004	002004	001001	002003	004004	002004	001003	002004	002002	002003
RSS_039_GTseq	002004	001003	003003	004004	001003	003004	001001	001003	003003	000000	004004	003004	002004	001003	004004	001001	002002	002002	003003	002002	002002	003003	001004	001001	002004	001004	001001	001003	001003	002004	003003	003003	002002	001001	001001	003003	002002	004004	004004	004004	002004	000000	002003	004004	002002	001003	002002	002002	002003
RSS_040_ddRAD	002002	001003	001003	001001	001001	004004	001001	003003	003003	002002	004004	003003	002002	001001	004004	001001	002002	002002	003003	002002	002004	003003	001004	001001	002004	001004	002002	001003	001003	002002	001003	003003	002004	001002	001001	003004	002002	004004	002004	004004	002004	001001	002003	002004	002004	001003	002002	002002	002003
RSS_040_GTseq	002002	001003	001003	001001	001001	004004	001001	003003	003003	000000	004004	003003	002002	001001	004004	001001	002002	002002	003003	002002	002004	003003	001004	001001	002004	001004	002002	000000	001001	002002	001003	003003	002004	001002	001001	003004	002002	004004	000000	004004	002004	000000	002003	002004	002002	001003	002002	002002	002003
RSS_041_ddRAD	002004	001003	001003	001004	003003	003004	001001	003003	002003	001001	004004	003004	002002	001001	004004	001001	002004	004004	003003	002002	002002	001003	001001	001001	002002	004004	002002	003003	001003	002002	001003	003003	002004	001002	001001	003004	001002	002004	004004	004004	002002	001001	003003	002004	002004	003003	002004	002004	003003
RSS_041_GTseq	002004	001003	001003	001004	003003	003004	001001	003003	003003	001001	004004	003004	002002	001001	004004	001001	002004	004004	003003	002002	002002	001003	001001	001001	002002	004004	002002	000000	001001	002002	001003	003003	002004	001002	001001	003004	001002	002004	004004	004004	002002	000000	003003	002004	002002	003003	002002	002004	003003
RSS_042_ddRAD	002004	003003	003003	001001	001003	003004	001001	003003	003003	001001	002004	003004	002002	001003	004004	001001	002004	002002	003003	002002	002004	003003	001001	001001	002004	001001	002002	003003	000000	002004	003003	001003	004004	001002	001004	004004	002002	004004	004004	004004	002004	001001	002003	002004	002004	003003	002004	002002	002003
RSS_042_GTseq	002004	003003	003003	001001	001003	003004	001001	003003	003003	000000	002004	003004	002002	001003	004004	001001	002004	002002	003003	002002	002004	003003	001001	001001	002004	001001	002002	003003	003003	002004	003003	001003	004004	001002	001004	004004	002002	004004	004004	004004	002004	000000	002003	002004	002002	003003	002002	002002	002003
RSS_043_ddRAD	002002	003003	003003	004004	001003	004004	001003	001001	002003	001001	004004	003003	002002	001001	004004	001001	002002	002002	003004	002002	002002	003003	001004	001001	004004	001004	001002	003003	001001	002002	003003	001003	002004	002002	001001	003003	001002	004004	002004	002002	002004	001001	003003	002004	004004	003003	004004	002002	002002
RSS_043_GTseq	002002	003003	003003	004004	001003	004004	001003	001001	003003	001001	004004	003003	002002	001001	004004	001001	002002	002002	003004	002002	002002	003003	001004	001001	004004	001004	002002	000000	001001	002002	003003	001003	002004	002002	001001	003003	001002	004004	002004	002002	002004	000000	003003	002004	002002	003003	000000	002002	002002
RSS_044_ddRAD	002002	003003	001003	001004	001003	004004	001003	003003	002003	001002	004004	003003	002004	001003	004004	001001	002004	002002	003004	002004	002002	003003	004004	001001	002004	001004	002002	001003	003003	002002	001001	003003	002004	001002	001001	003004	002002	004004	002002	002004	004004	001001	002002	004004	004004	003003	004004	002002	002003
RSS_044_GTseq	002002	003003	001003	001004	001003	004004	001003	003003	003003	000000	004004	003003	002004	001003	004004	001001	002004	002002	003004	002004	002002	003003	004004	001001	002004	001004	002002	000000	003003	002002	001001	003003	002004	000000	001001	003004	002002	004004	002002	002004	004004	000000	002002	004004	002002	003003	000000	002002	002003
RSS_045_ddRAD	002002	003003	001003	001004	003003	004004	001003	003003	002003	001002	004004	003003	002004	001003	004004	001001	004004	002002	003003	002002	002002	003003	001001	001001	002002	001001	001002	001003	001003	002002	003003	001003	002004	001002	001001	004004	002002	002004	002002	004004	002004	001001	002002	002002	004004	003003	004004	002002	002003
RSS_045_GTseq	002002	003003	001003	001004	003003	004004	001003	003003	003003	001001	004004	003003	002004	001003	004004	001001	004004	002002	003003	002002	002002	003003	001001	001001	002002	001001	002002	000000	000000	002002	003003	001003	002004	001002	001001	004004	002002	002004	002002	004004	002004	000000	002002	002002	002002	003003	000000	002002	002003
RSS_046_ddRAD	002004	003003	001003	004004	003003	003004	001003	003003	003003	001002	004004	003004	002002	001003	004004	001001	002004	002004	003003	002002	002002	003003	001001	001001	002002	001004	002002	001003	001001	004004	003003	003003	002002	002002	001001	004004	002002	004004	002004	002004	002002	001004	002002	002002	004004	003003	002004	002002	002003
RSS_046_GTseq	002002	003003	001003	004004	003003	003004	001003	003003	003003	001001	004004	003004	002002	001003	004004	001001	002004	002004	003003	002002	002002	003003	001001	001001	002002	001004	002002	000000	001003	004004	003003	003003	002002	002002	001001	004004	002002	004004	002004	002004	002002	000000	002002	002002	002002	003003	002002	002002	002003
RSS_048_ddRAD	002002	003003	003003	001004	001003	003003	001003	001003	003003	001002	004004	004004	002004	001003	004004	001001	002004	002004	003003	002002	002002	003003	001001	001001	002002	004004	002002	003003	001003	002004	003003	003003	004004	002002	001004	003004	002002	004004	002002	002004	002002	001001	002003	004004	002004	001003	002004	002002	003003
RSS_048_GTseq	002002	003003	003003	001004	001003	003003	001003	001003	003003	000000	004004	000000	002004	001003	004004	001001	002004	002004	003003	002002	002002	003003	001001	001001	002002	004004	002002	000000	001003	002004	003003	003003	004004	002002	001004	003004	002002	004004	002002	002004	002002	000000	002003	004004	002002	001003	002002	002002	003003
RSS_050_ddRAD	002002	003003	003003	001004	003003	003004	001001	003003	002002	002002	004004	003003	004004	003003	004004	001001	002004	002002	003004	002004	002002	003003	001001	001001	002002	001004	001002	003003	003003	002004	003003	003003	004004	001002	001004	003004	002002	004004	002004	004004	002002	001001	002002	002004	004004	003003	002004	002002	003003
RSS_050_GTseq	002002	003003	003003	001004	003003	003004	001001	003003	000000	000000	004004	003003	004004	003003	004004	001001	002004	002002	003004	002004	002002	003003	001001	001001	002002	001004	002002	000000	003003	002004	003003	003003	004004	001002	001004	003004	002002	004004	000000	004004	002002	001001	002002	002004	002002	003003	002002	002002	003003
RSS_051_ddRAD	002004	003003	001003	001001	001001	004004	001001	003003	002002	001002	004004	003004	002002	001001	004004	001001	002002	002002	003003	002002	002002	003003	001001	001001	002004	001004	001001	001001	001001	002002	003003	003003	004004	002002	001001	004004	002002	004004	004004	004004	002004	004004	002003	004004	002004	003003	002004	002002	003003
RSS_051_GTseq	002004	003003	001003	001001	001001	004004	001001	003003	000000	000000	004004	003004	002002	001001	004004	001001	002002	002002	003003	002002	002002	003003	001001	001001	002004	001004	000000	000000	001001	002002	003003	003003	004004	002002	001001	004004	002002	004004	004004	004004	002004	000000	002003	004004	002002	003003	002002	002002	003003
RSS_052_ddRAD	002002	001003	003003	001001	001003	003003	001003	003003	002003	001002	004004	004004	002002	001003	004004	001001	002002	002002	003004	002002	002002	001003	001004	001001	002004	001004	001001	003003	001001	002002	001003	001003	002004	002002	001001	003003	002002	002004	002002	004004	002004	001001	002002	002004	002004	001003	004004	002004	003003
RSS_052_GTseq	002002	001003	003003	001001	001003	003003	001003	003003	003003	000000	004004	003004	002002	001003	004004	001001	002002	002002	003004	002002	002002	001003	001004	001001	002004	001004	000000	000000	001001	002002	001003	001003	002004	002002	001001	003003	002002	002004	002002	004004	002004	000000	002002	002004	002002	001003	000000	002004	003003
RSS_053_ddRAD	002002	001001	003003	004004	001003	003004	001001	003003	003003	001001	004004	004004	002004	003003	004004	001001	002004	002002	003004	002002	002004	003003	001001	001001	002004	004004	001001	003003	003003	002002	003003	003003	002002	002002	001001	003004	002002	004004	002004	004004	002002	001004	002003	004004	002004	003003	002002	002002	002003
RSS_053_GTseq	002002	001001	003003	004004	001003	003004	001001	003003	003003	001001	004004	004004	002004	003003	004004	001001	002004	002002	003004	002002	002004	003003	001001	001001	002004	004004	000000	000000	003003	002002	003003	003003	002002	002002	001001	003004	002002	004004	002004	004004	002002	000000	002003	004004	002002	003003	002002	002002	002003
RSS_054_ddRAD	002004	001003	001003	004004	001001	003003	001003	003003	002003	001002	004004	003003	002004	001003	004004	001001	002004	002002	003003	002004	002004	003003	001004	001001	004004	004004	001002	001003	001003	002004	001001	003003	002004	002002	001004	003004	002002	004004	002004	004004	002004	001001	003003	004004	002004	003003	002004	002002	002003
RSS_054_GTseq	002004	001003	001003	004004	001003	003003	001003	003003	003003	000000	004004	003003	002004	001003	004004	001001	002004	002002	003003	002004	002004	003003	001004	001001	004004	004004	002002	000000	001003	002004	001001	003003	002004	002002	001004	003004	002002	004004	002004	004004	002004	000000	003003	004004	002002	003003	002002	002002	002003
RSS_055_ddRAD	002002	001003	001003	001004	001003	004004	001001	001003	003003	002002	002004	003004	002002	001003	004004	001001	002002	002004	003003	002002	002002	003003	001001	001001	002004	001004	001001	001003	001001	002004	003003	001001	002004	002002	001001	003004	002002	004004	004004	002004	002004	001004	002002	002004	002002	003003	002004	002002	003003
RSS_055_GTseq	002002	001003	001003	001004	001003	004004	001001	001003	003003	000000	002004	003004	002002	001003	004004	001001	002002	002004	003003	002002	002002	003003	001001	001001	002004	001004	001001	000000	001001	002004	003003	001001	002004	002002	001001	003004	002002	004004	004004	002004	002004	000000	002002	002004	002002	003003	002002	002002	003003
RSS_061_ddRAD	004004	001003	003003	001001	001003	003004	001003	003003	002002	001001	004004	003003	002002	001003	004004	001002	002002	002004	003004	002002	002002	003003	001004	001001	002004	001004	002002	003003	003003	002002	003003	001003	004004	002002	001004	003003	001002	002004	004004	004004	002002	001001	002003	004004	004004	001003	002004	002002	002003
RSS_061_GTseq	004004	001003	003003	001001	001003	003004	001003	003003	000000	001001	004004	003003	002002	001003	004004	001002	002002	002004	003004	002002	002002	003003	001004	001001	002004	001004	002002	000000	003003	002002	003003	001003	004004	002002	001004	003003	001002	002004	004004	004004	002002	000000	002003	004004	002002	001003	002002	002002	003003
RSS_062_ddRAD	002002	003003	003003	001001	001001	003004	001003	003003	002003	001001	004004	003004	002004	003003	004004	001001	002002	002002	003004	002002	002004	003003	001001	001001	002004	001001	001002	001003	001001	002004	003003	003003	002004	001002	001001	003004	002002	004004	002004	002004	002004	001001	002002	004004	002004	001003	004004	002002	003003
RSS_062_GTseq	002002	003003	003003	001001	001001	003004	000000	003003	003003	000000	004004	003004	002004	003003	004004	001001	002002	002002	003004	002002	002004	003003	001001	001001	002004	001001	002002	000000	001001	002004	003003	003003	002004	001002	001001	003004	002002	004004	002004	002004	002004	000000	002002	004004	002002	001003	000000	002002	003003
RSS_063_ddRAD	002004	003003	001003	001004	003003	003004	001001	003003	002003	001001	004004	003003	002004	003003	004004	001001	002002	002002	003003	002002	002002	003003	001004	001001	002004	004004	001001	001003	001003	002002	003003	003003	004004	001001	001001	003004	001002	004004	002004	004004	002002	001001	002002	002004	002004	003003	002004	002002	003003
RSS_063_GTseq	002004	003003	001003	001004	003003	003004	001001	003003	003003	001001	004004	003004	002004	003003	004004	001001	002002	002002	003003	002002	002002	003003	001004	001001	002004	004004	000000	000000	001003	002002	003003	003003	004004	001001	001001	003004	001002	004004	002004	004004	002002	000000	002002	002004	002002	003003	002002	002002	003003
RSS_064_ddRAD	002004	003003	003003	001001	001003	004004	001003	001003	003003	002002	004004	003004	002004	001003	004004	001001	002004	002004	003003	002002	002002	003003	001004	001001	002004	001001	002002	001003	001003	002002	001003	003003	002004	002002	001001	003003	002002	002004	002004	002004	002002	001001	002002	004004	004004	003003	002004	002002	002003
RSS_064_GTseq	002004	003003	003003	001001	001003	004004	001003	001003	003003	000000	004004	003004	002004	001003	004004	001001	000000	002004	003003	002002	002002	003003	001004	001001	002004	001001	002002	000000	001003	002002	001003	003003	002004	002002	001001	003003	002002	002004	002004	000000	002002	000000	002002	004004	002002	003003	002002	002002	002003
RSS_065_ddRAD	002002	003003	003003	001001	003003	004004	001001	001001	002003	001002	004004	003004	002004	001003	004004	001001	002002	002004	003003	002002	002002	003003	001004	001001	002002	001004	002002	003003	001003	002004	003003	003003	002004	001002	001001	003004	001002	004004	004004	002004	002002	001001	002002	004004	002002	003003	002004	002002	003003
RSS_065_GTseq	002002	003003	003003	001001	003003	004004	001001	001001	003003	001001	004004	003004	002004	001003	004004	001001	002002	002004	003003	002002	002002	003003	001004	001001	002002	001004	002002	000000	001001	002004	003003	003003	002004	000000	001001	003004	001002	004004	004004	000000	002002	000000	002002	004004	002002	003003	002002	002002	003003
RSS_066_ddRAD	002004	003003	003003	001004	003003	003004	001001	001003	003003	001001	004004	003003	002004	001001	004004	001001	002002	002002	003003	002002	002002	003003	001001	001001	002004	004004	001001	003003	001003	002002	001003	003003	002004	001002	001001	003004	001001	004004	002004	002002	002002	001004	002002	004004	002004	001003	002002	002002	002002
RSS_066_GTseq	002004	003003	003003	001004	003003	003004	001001	001003	003003	001001	004004	003003	002004	001001	004004	001001	002002	002002	003003	002002	002002	003003	001001	001001	002004	004004	000000	000000	001001	002002	001003	003003	002004	000000	001001	003004	001001	004004	000000	002002	002002	000000	002002	004004	002002	001003	002002	002002	002002
[truncated: 307 more columns]

## Sheet: TableS4
Table S4. 126 broodstock info and microsatellite genotype. Columns M012-M173 are microsatellite genotype.
Sample	Sex	M012	M015	M018	M019	M026	M030	M034	M035	M036	M040	M053	M056	M060	M101	M105	M106	M119	M158	M173
GPM-018	Female	175175	196228	241243	243247	297323	261267	333333	237237	355355	231235	233237	228230	201201	288288	134134	224232	232264	212216	206206
GPM-075	Female	175175	194210	243245	243245	295315	259259	333333	233237	353369	229229	237237	230230	201203	288292	134138	216232	232260	216228	206218
LMB-018	Female	175175	194196	245247	239247	297297	259259	333335	239251	351355	229229	227235	228230	201203	284288	134138	224232	232232	224228	206218
LMB-053	Female	175175	196196	243243	243245	295323	259259	335339	237257	355355	231235	233233	210228	203205	288288	134134	232232	232232	228228	218218
MOS-022	Female	175175	194196	243245	243243	309315	259259	335335	239253	353357	235237	225225	224230	201203	288292	134138	232232	264264	216228	206206
MOS-029	Female	175175	208210	241243	243247	295309	259259	333335	235237	355355	233235	221225	228228	203205	292292	126134	232236	232232	204224	206218
MOS-031	Female	175175	196208	243243	243245	295297	259261	335343	237237	353355	231233	221225	230232	201203	288292	134134	224224	232264	216220	206218
MOS-052	Female	175175	194196	243247	243247	295309	259269	333339	235251	355369	231237	221225	224230	201203	272292	138138	224232	264264	204224	206218
MOS-054	Female	175175	194196	243243	245247	295295	259259	317335	237251	355369	231235	221225	230230	203203	288292	134138	224224	252264	224224	218218
MOS-055	Female	175175	194196	243243	237245	315323	259259	333335	251257	369369	223231	225237	228228	201203	284292	134138	224232	264264	204216	218218
MOS-109	Female	175175	196208	243245	241243	295297	259259	335339	237251	353355	221233	233237	226230	201201	272292	134134	216232	232264	216224	218218
MOS-115	Female	175175	194194	243243	243245	297323	259259	339343	231237	355357	221237	233237	230230	201205	284288	134138	232232	264264	216224	218226
MOS-196	Female	175175	194196	243243	243245	297325	259267	335339	237237	353353	229233	225237	224226	201203	284292	138138	224232	264272	224228	218218
MOS-509	Female	175175	196196	243245	241243	307309	259263	333351	255257	355355	229229	233237	228228	205205	280284	122134	232232	232268	208224	218218
MOS-510	Female	175175	194196	243243	239243	293297	243259	333339	239251	353355	231235	225237	224228	203205	284288	134134	232232	232232	216228	206214
MOS-531	Female	175175	196208	243243	243243	295309	263263	339351	251255	353355	229235	225237	228230	203205	280280	122134	224232	232264	224224	206218
MOS-537	Female	175175	196196	243245	245247	297319	259259	335339	239253	351355	229235	223225	228228	203205	288292	134134	216224	232232	204224	206218
MOS-569	Female	175175	194210	243243	243247	295297	253259	335339	237251	353357	221229	233237	228230	201201	280292	126134	224232	232264	196224	218218
MOS-584	Female	175175	196196	243245	243245	297309	267269	333335	237255	353359	221229	225225	228230	201205	280284	134138	220224	264272	204216	218226
MOS-657	Female	175175	196196	243243	243245	323327	259261	335335	251251	353355	231233	225233	230230	201205	284292	134134	220232	232264	224228	206218
PF-012	Female	175175	194196	243245	245247	297323	261265	333337	235239	353369	231235	225225	230230	203203	288292	122138	232232	232264	204216	206218
SA-026	Female	175175	194196	243245	243243	297309	259259	335335	239253	353353	223229	225233	224226	203205	272292	134138	224232	232264	224228	218218
SA-027	Female	175175	194208	241243	241243	297307	259267	335339	239239	353369	223229	223225	226230	201203	288288	122134	232232	232264	216228	218218
GPM-045	Male	175175	194196	243243	243247	293311	259259	335335	251251	353369	235235	225233	230230	201201	288296	134134	224252	232272	216228	206206
GPM-048	Male	175175	196196	241245	243247	295297	259263	335343	231251	353357	233233	225225	226230	201203	284288	134146	224232	232264	204216	218218
GPM-055	Male	175175	194208	243243	243243	297329	253259	333335	237239	353357	229229	237237	226230	203203	288292	134134	232232	264264	228232	218218
GPM-072	Male	175175	196196	243243	243243	309325	259261	333335	237253	353355	229229	225233	226230	201203	288296	134134	216224	260272	216228	218218
LMB-011	Male	175175	196196	243243	239247	293315	259269	335339	233237	353353	229235	221233	224228	201205	288292	134134	224232	232232	204224	218218
LMB-015	Male	175175	194196	243245	247247	297323	259263	335339	231237	353355	229231	225233	228228	201201	292292	134138	232232	264272	204208	206218
LMB-031	Male	175175	196196	243245	243247	323323	259267	333335	237239	353355	229229	233233	230230	201205	284292	138138	216224	232272	212228	218218
MOS-023	Male	175175	196196	243243	243247	325327	259259	333339	237253	355355	231235	225225	226230	201201	292292	134138	224224	232260	216232	218218
MOS-026	Male	175175	194194	241243	243245	297309	259259	333347	235235	355369	235235	225225	226230	201201	284296	134138	216232	260272	224224	218218
MOS-030	Male	175175	194196	243247	241247	293295	259259	335339	231253	353353	229233	225225	228230	201201	288288	134138	216232	252264	204224	218218
MOS-033	Male	175175	196196	243243	243247	293295	259259	333339	237239	355369	229231	225233	228230	203205	292292	134138	224232	260264	216228	218218
MOS-035	Male	175175	196208	243243	247247	293297	259259	333343	237239	353355	233233	225237	230232	201203	288292	134134	224224	232264	216216	206218
MOS-036	Male	175175	208228	243247	245247	295295	259261	335343	237251	359369	229229	225237	228228	201205	292296	138146	216232	232264	224232	206218
MOS-037	Male	175175	194208	243243	243245	323329	253267	335339	235237	353353	235235	225233	226228	201203	284292	138138	232256	232260	204216	218218
MOS-041	Male	175175	196208	243245	243247	293293	259267	333347	237239	353369	231231	225237	230232	203203	284288	134134	224232	232260	224228	206218
MOS-042	Male	175175	196196	247247	245247	297323	259267	335339	233251	355369	221223	225237	226228	199205	284292	134134	232236	232264	212228	218218
MOS-044	Male	175175	196196	243243	243247	321323	259259	335335	235239	353369	229235	221225	228230	203205	284292	126138	216224	232232	224228	218218
MOS-046	Male	175175	194196	243243	243247	293295	259267	333335	233235	353369	233233	225237	228230	201201	284292	134138	220224	232232	224224	206218
MOS-048	Male	175175	196208	243245	247247	297309	261267	335335	233237	353353	231235	225225	228230	201201	292292	134134	228232	232272	216228	206206
MOS-049	Male	175175	194194	243245	243243	295309	259259	333335	235237	359375	229231	225237	226228	201203	284296	134134	224232	264272	204228	206218
MOS-053	Male	175175	194196	243243	237243	307307	261269	333343	251257	353369	233237	221225	228230	203203	288292	134134	224224	232264	216224	218218
MOS-057	Male	175175	196196	243245	245245	293295	259261	333343	237251	355369	229233	221237	228228	201203	292292	134134	224236	232264	216216	206218
MOS-060	Male	175175	186196	243243	243245	295323	259259	335335	237251	353353	221231	237237	228230	201201	292296	122134	228232	260264	216228	206206
MOS-061	Male	175175	196196	243243	243245	295295	259263	333347	237237	359369	223235	225237	228230	201205	272292	122134	216232	232260	224228	206218
MOS-068	Male	175175	196208	241247	243247	297309	259259	333333	235237	355373	235235	225237	228228	201205	292292	122134	232232	260264	204228	218218
MOS-075	Male	175175	194208	243243	243243	323323	259259	339339	237237	353353	229229	225237	230230	201203	284292	134134	232232	264264	204224	218218
MOS-093	Male	175175	196208	243243	247247	297297	263269	335339	237253	351371	229235	225233	226230	203203	288292	134134	224232	264264	204228	206218
MOS-096	Male	175175	196210	243243	241243	295295	259259	343343	237255	355355	229229	225233	228230	205205	280292	134134	228232	232264	224228	206218
MOS-106	Male	175175	196196	243247	243243	297307	259259	333333	239251	359369	229229	225225	226230	201203	288288	134134	224224	264272	216228	206218
MOS-108	Male	175175	196228	245245	243245	297325	259267	335335	237237	353369	221231	221233	230232	201203	288288	122138	232232	262264	204212	206218
MOS-123	Male	175175	196196	243245	241247	295323	259267	333351	239239	353353	235235	225225	228228	193203	280292	134134	220232	232260	196224	218218
MOS-146	Male	175175	196196	243245	243245	295323	259261	343343	237255	355355	221229	225233	230230	201205	292292	134138	216232	232232	204224	206206
MOS-147	Male	175175	196196	245245	247247	297323	263267	333339	237237	355355	229235	225233	228228	201203	292292	134138	232232	232272	208216	206218
MOS-155	Male	175175	194196	243245	247247	295323	259261	337339	235239	355369	229231	225233	230230	203203	288292	138138	224232	252264	204208	218218
MOS-158	Male	175175	196210	243245	247247	293297	259259	333343	237257	353355	229229	223225	228230	203203	292292	134138	232232	232264	224228	206218
MOS-164	Male	175175	196196	243243	243247	297305	259261	319337	237257	355369	229229	233237	228228	201203	284292	134138	232232	264264	196212	206206
MOS-456	Male	175175	194196	243245	241247	295323	259267	333339	237239	353357	235235	225225	228228	193203	280292	134146	224224	232260	196216	206218
MOS-485	Male	175175	194208	245245	247247	319323	259269	333339	231255	351355	229233	225233	220228	203203	284288	134138	224232	232260	228228	206218
MOS-507	Male	175175	196196	243243	245247	295297	259259	337339	237251	353357	229231	225225	228228	199203	284288	134134	224224	268272	196228	218222
MOS-511	Male	175175	196196	245245	243247	297323	259259	339343	251257	355355	233235	225225	210230	201201	284284	134134	216232	260260	212212	206218
MOS-514	Male	175175	196210	243245	247247	293297	259259	343343	251255	355355	229233	225237	228230	201205	284292	134138	216232	260264	212228	206206
MOS-534	Male	175175	196196	243243	247247	293295	259259	339339	239239	357369	223231	225237	228230	193203	284288	134138	220232	232272	196212	218218
MOS-535	Male	175175	196196	243243	241245	295325	259259	335351	237255	355355	229235	233233	230230	203205	288292	134134	220224	232232	224228	206218
MOS-552	Male	175175	196196	243243	241245	295307	253259	337339	251251	353353	229235	225225	228228	193199	284284	134134	224232	268272	224228	206222
MOS-590	Male	175175	196196	243245	241245	297327	243259	339339	237237	353353	231233	225225	228230	201203	284292	134138	220224	260260	208212	206222
MOS-595	Male	175175	208208	243243	245247	297327	269269	319339	231237	353353	229231	221225	230232	193203	280284	134134	220232	260272	228228	218218
MOS-597	Male	175175	196196	243245	247247	297323	259265	339339	237239	353353	229233	225225	228230	201205	288288	134138	224232	232260	224224	206218
MOS-613	Male	175175	196196	243245	245247	297305	257259	333341	237237	355355	229235	225233	230230	201205	284288	134138	224232	232264	208228	206206
MOS-639	Male	175175	196196	243243	243247	297309	259267	335337	237239	353359	229229	225225	230230	201201	284292	134134	220232	264272	204216	218226
MOS-641	Male	175175	208210	243243	243247	295311	259259	339347	237237	353369	221235	225233	228230	193203	284292	134134	224236	252264	204224	206218
PF-002	Male	175175	194228	243245	241245	293331	259267	335335	237237	353353	229235	233237	212230	201203	292292	126134	216232	232264	224224	206214
PF-004	Male	175175	194196	243243	241247	295297	259259	335339	239251	353355	229235	225233	230230	203203	288288	138146	224232	232252	208216	218218
PF-018	Male	175175	196196	245245	241247	295309	259259	333335	237239	355375	231235	225233	226228	203205	284292	138138	224232	232272	204204	206218
SA-002	Male	175175	196196	243243	241245	297297	259267	339347	231237	355357	229235	225225	228230	201203	292292	134138	216236	272272	216232	218218
SA-003	Male	175175	196196	243243	239245	309309	253259	333343	239251	355369	231237	225237	228230	201203	292292	134138	232232	260264	216224	218218
SA-004	Male	175175	194208	243243	241245	297301	259259	339343	237237	355359	223233	225237	226230	201201	288292	134138	224228	232264	212216	206218
SA-009	Male	175175	194196	243243	245247	297307	259267	335343	237237	355371	221235	225237	228230	203203	272292	122134	216224	232272	224232	218218
SA-022	Male	175175	194196	243243	241245	297309	259261	333333	237239	355355	229231	225225	228230	201203	288288	122134	232236	232272	216216	218218
SA-023	Male	175175	196210	243243	241247	295295	259259	339347	235255	353369	229229	225233	228230	201203	292292	134134	232232	232264	204228	206218
SA-024	Male	175175	194196	243245	247247	295297	259259	333339	251253	357369	229237	225237	230230	201203	288292	134134	224224	264264	204228	206206
SA-025	Male	175175	194196	243245	245247	309323	259261	333339	237239	353355	229231	225225	230232	201203	288292	122134	232232	232252	216228	218218
MOS-658	Female	175175	196210	243243	243245	295295	259269	339351	237253	355355	229235	225237	208228	193205	288292	134134	216220	232260	208224	206206
MOS-586	Female	175175	196196	243245	241247	295297	259259	339343	237237	353353	235235	221225	206224	201203	284292	134138	216224	264264	224224	218218
MOS-642	Female	175175	196196	243245	243245	295327	243259	343351	237257	353355	231235	221237	228230	203205	284288	134134	220232	232232	224228	206218
MOS-652	Female	169175	194228	243245	245247	297323	269269	319339	231237	351353	223235	221225	220232	201203	284292	134134	224232	260272	228228	206218
MOS-640	Male	175175	196196	245245	247247	301327	259261	339339	233237	349355	229233	225225	228230	203205	284292	134138	220224	232272	212228	206226
MOS-647	Male	175175	196196	243245	243247	323325	259259	339341	237237	353353	231233	225225	228230	203203	288292	134134	224232	260260	224228	206218
MOS-703	Male	175175	194208	243243	245245	307315	259261	335339	237237	369371	229223	225231	228228	201201	284292	134134	232232	232264	208224	218218
MOS-621	Female	175175	194196	243245	245245	293295	259261	339339	237237	355355	229229	225233	228228	201205	292292	134138	232232	232232	212224	206206
MOS-399	Female	175175	196196	243245	241247	305323	259263	333341	231239	349353	229235	225225	226228	201201	284292	134134	216232	232232	216224	206218
MOS-722	Female	175175	196196	243247	243247	295323	259259	333351	237251	349353	229235	225233	226228	193201	280292	122134	232232	264268	208216	206218
MOS-720	Female	175175	194196	243243	247247	297311	259261	333335	237259	355371	221221	225225	228230	201201	292292	134134	232232	264272	208228	218218
MOS-440	Male	175175	194196	243247	239247	297325	267269	335335	251257	353355	229233	225225	210230	201203	284288	134138	232232	232264	224224	206218
MOS-721	Male	175175	196210	243243	245247	293309	259259	339343	237259	353353	229235	233233	210230	203205	284288	134138	224224	232264	212216	206218
MOS-648	Male	175175	194194	243245	247247	295307	259259	333339	237253	357369	231231	225225	228232	203203	284288	134146	220224	232232	228228	206218
MOS-469	Male	175175	194196	243243	243245	297323	259259	335339	237257	353355	221235	225225	210230	203205	288292	134138	216232	232264	204224	206218
MOS-587	Male	175175	196208	245245	241247	311323	261263	333347	239259	353353	221229	225225	228228	203205	284288	134134	224224	264272	208224	206206
MOS-730	Female	175175	196196	243245	245247	295319	259259	339343	237253	351353	235235	223233	228230	203205	292292	134138	216224	232232	212224	206206
MOS-728	Female	175175	196196	243245	241247	297305	259263	333339	237239	353353	229231	225225	228228	201201	280292	134134	216232	232260	224224	218218
MOS-148	Male	175175	196196	247247	239245	293293	243265	339339	233251	353369	231233	221233	224224	201203	284292	134134	224232	232232	224224	214218
MOS-726	Male	175175	194196	243247	239243	295307	259259	333343	251257	353355	229233	225237	230230	203205	288292	134134	232232	232232	224228	206214
MOS-738	Female	175175	196196	243243	239245	305325	259259	335335	253255	349369	229229	233233	210230	201205	284292	134134	220224	232264	220228	206218
MOS-731	Female	175175	196196	243245	245247	321321	259269	333339	235251	353369	221235	225233	228230	201201	284292	134138	220228	232264	224224	206218
MOS-712	Male	175175	196196	243243	245245	295315	259259	333335	237239	355355	229229	225225	228230	205205	284288	134138	232232	232264	224228	218218
MOS-732	Male	175175	194196	243245	241243	297309	261269	333339	237237	353355	229229	225233	210228	193203	280284	134138	216232	232268	208224	206206
MOS-778	Male	175175	194196	243245	247247	295325	267269	335339	231257	355355	223233	225225	210230	201201	284288	134150	232232	264264	224224	218218
MOS-771	Female	175175	194208	243243	243243	297307	259259	333337	231251	355355	229235	233233	226230	203205	280280	134138	228232	264264	224228	218218
MOS-750	Female	175175	196196	243245	247247	295297	259269	333339	237257	353355	229229	223225	228232	193205	284292	134138	216232	232260	204216	206218
MOS-823	Female	175175	194196	243247	245245	293307	243259	333339	233251	369371	229231	221233	224228	201203	284292	134138	224232	232264	224224	214218
MOS-821	Female	175175	196196	243245	241245	297307	263267	333343	237251	353355	233235	225233	228230	201203	284292	134138	216228	232260	204228	206206
MOS-757	Female	175175	196196	243243	245247	295315	259259	335343	237251	355355	229229	225233	228230	203205	292292	134138	220224	232264	216224	206218
MOS-069	Female	175175	194208	243245	241243	311315	259261	333339	237259	353371	221229	225225	228228	203203	292292	138138	224224	260264	208224	206218
MOS-751	Female	175175	194228	243243	237243	293315	259269	333339	251251	353355	233235	225233	206224	203205	284288	134134	232232	232232	228228	206218
MOS-727	Female	175175	196210	243243	243243	297307	259259	335351	237237	355359	229229	225237	228230	193201	288292	134138	228232	232272	208228	218218
MOS-741	Male	175175	196210	243243	247247	297297	259259	335351	239239	353371	223231	225233	228230	193203	280292	138146	224232	232272	212228	206218
MOS-737	Male	175175	196196	243247	245247	295297	259265	339343	233253	353355	233235	225233	230232	201205	292292	134134	220232	232260	224228	206218
MOS-822	Male	175175	196196	243245	245247	297321	259265	339343	237251	355355	229233	223225	228230	203205	284288	134134	228232	260260	212216	206218
MOS-617	Male	175175	194208	243243	247247	295297	259269	335337	231237	353355	231241	225225	230232	201203	272284	134134	216224	232268	212228	206218
MOS-763	Male	175175	194196	243243	241243	295297	259259	339343	237237	353355	235235	221225	220230	201205	284284	134134	232232	232268	224224	218218
MOS-775	Male	175175	196210	243243	243247	297307	259267	333343	237237	353369	229233	225237	228230	193205	280288	134138	220232	268272	196224	206218
MOS-766	Male	175175	194196	243243	241247	297305	259259	341343	237255	355373	229229	221223	228230	203205	284288	134150	224232	232260	216224	206206
MOS-602	Male	175175	196196	243243	245247	293297	259259	339343	237239	353357	231235	223225	228232	193203	280292	138146	216220	232232	224228	206218
MOS-591	Male	175175	194196	243243	247247	293295	259269	339351	239239	357371	223231	225237	228230	201203	280292	134138	224232	232272	216228	206218

## Sheet: TableS5
Table S5. Parameter setting in Cervus program for simulation of parentage analysis with sex known in parent pair.
General Settings
	Value
Offspring	10000
CandidMon	100
PropSampled	1
CandidDad	100
PropSampled	1
PropLociTyped	0.9
PropLociMistyped	0.02
MinTypedLoci	0.5
CalConfi	Delta
Relaxed	80
Strict	95
Sensitive test in the case of 'sameMinTypedLoci' but 'diffPropLociTyped'
SameMinTypedLoci- DiffPropLociTyped	usate	p-loci	s-loci	snp
PropLociTyped	0.9 / 0.8 / 0.7 / 0.6 / 0.5	0.9 / 0.8 / 0.7 / 0.6 / 0.5	0.9 / 0.8 / 0.7 / 0.6 / 0.5	0.9 / 0.8 / 0.7 / 0.6 / 0.5
MinTypedLoci (Num.)	10	72	78	150
MinTypedLoci (Pct.)	0.5	0.5	0.5	0.5
Sensitive test in the case of 'samePropLociTyped' but 'diffMinTypedLoci'
SamepropLociTyped- DiffMinTypedLoci	usate	p-loci	s-loci	snp
PropLociTyped	0.9	0.9	0.9	0.9
MinTypedLoci (Num.)	16 / 14 / 12 / 10	90 / 79 / 68 / 56	124 / 109 / 93 / 78	214 / 187 / 161 / 134
MinTypedLoci (Pct.)	80% / 70% / 60% / 50%	80%/70%/60%/50%	80% / 70% / 60% / 50%	80% / 70% / 60% / 50%

## Sheet: TableS6
Table S6. The symbol “.” in the sequence represents an ambiguous base, originally marked as “N” in the ddRAD-seq data. Correct Value adjusts the imbalances allele count number to produce accurate genotype. This Allele Correction value is determined by fine-tuning it until the overall genotype call rate across samples is maximized.
Locus	Allele1	Allele2	ProbeSeq1	ProbeSeq2	ForwardPrimerSeq	A1CorrectValue	A2CorrectValue
P_004	C	T	CTACAC.ATCA	CTACAT.ATCA	CTGGGACCGAAACCAAAAGC	0	0
P_005	A	G	TACACATATCA	TACACGTATCA	ACCTGCAGAGCAAGTCAAGT	0	0
P_008	A	G	TAAACAGAAGT	TAAACGGAAGT	ATTCTCAATCGGCCTCTGCT	0	0
P_011	A	T	GCATTATCACC	GCATTTTCACC	TGAGTACAAAATGGTAGGGCATT	0	0
P_012	A	G	TTTTCACTGTA	TTTTCGCTGTA	GTGATTACTCCAGTGGGGGC	0	0
P_014	A	G	ACTGTAGGGCT	ACTGTGGGGCT	AGTGTCAGACTGAACAGGACT	0	0
P_015	A	G	TGGGGAATGGG	TGGGGGATGGG	GCAGTCCAGGTAAGCTGTGT	0	0
P_028	C	T	ACCCCCATCTT	ACCCCTATCTT	GAGTGCTGACTCGACCTCTT	0	0
P_029	A	G	TTGGTAACTTT	TTGGTGACTTT	TGAGTAGCCCTGAGTTCTTTGG	0	2
P_032	G	T	GGATAGTTTCA	GGATATTTTCA	ACTGTCACTTTGCTGTTCCAC	0	0
P_033	A	C	TAGGTAATTCA	TAGGTCATTCA	ATGTTCCGTTCTGTCAGGCT	0	0
P_035	C	T	CATACCCCTTC	CATACTCCTTC	CGGGGTTATTCCAGGAGAAGG	0	0
P_036	G	T	CAAATGGTTTG	CAAATTGTTTG	AGAACCTGGGAAGCTGATTGT	0	0
P_037	C	T	GCCAACGTTAA	GCCAATGTTAA	GTTCTTCCTCCCCAATCGCA	0	1.2
P_038	C	T	ATGGACGGATT	ATGGATGGATT	AGCAGGGACGCTTTCTCATAC	0	0
P_039	A	G	ACAGAACAAAA	ACAGAGCAAAA	AGTGGCTTAAAGCACCTAGGT	0	0
P_040	A	T	ATTTAATTAGA	ATTTATTTAGA	GCAGTTGCTTTCACTCATTCCT	0	0
P_041	A	G	CCTA.ATTAAA	CCTA.GTTAAA	GTGTGCACAGAGTCCCTTCA	0	0
P_043	C	T	CCTTACGCGCT	CCTTATGCGCT	TCCATTCACATCAACAGCGC	0	0
P_044	A	T	ACTGTACCTTC	ACTGTTCCTTC	TGAACACCACATCAGGGATGA	0	0
P_048	C	T	GGATGC.CTGT	GGATGT.CTGT	CCCACCCACTATCAAAAGAGCT	0.3	0
P_050	A	G	TTAACACTAGA	TTAACGCTAGA	TCGCTTGTGAACATCCCACT	0	0
P_051	A	G	TCAACAAGACC	TCAACGAGACC	TGCAGATTTCACTTGGGGCA	0	0
P_055	A	T	ATTCAATCTAA	ATTCATTCTAA	ACCCTCACACATCTTCTGGC	0	0
P_056	G	T	ATCTGGTTTTC	ATCTGTTTTTC	GGATATGGCATGCATCTGGC	0	0
P_058	A	C	TGTAGAAAACA	TGTAGCAAACA	TTGTCAGGCTAACGTCAGGC	0	2
P_061	C	T	GCTTTCGTCAC	GCTTTTGTCAC	TGGGACTAATTGGCAGCTTTACA	0	0
P_066	C	T	ATAGACGATTT	ATAGATGATTT	CACAGAGGTGGGAGTGTTCC	0	0
P_067	A	T	GGCATAGTGAA	GGCATTGTGAA	TCGACCTTCACTCGCTGATT	0	0
P_068	C	G	TATTACATCAG	TATTAGATCAG	CGTTGGGTGACTCCACTTCT	0	0
P_074	A	G	ATAACAAACAG	ATAACGAACAG	GAACAAGAGAGAGAGGTTCAGGA	0	0
P_080	C	G	TAAATCTGGGC	TAAATGTGGGC	CAGAACCCTCAGCACCCATT	0	0
P_085	A	G	TGTGCATGC.T	TGTGCGTGC.T	GTGACGGGAGGGGAAAGAAT	0	0
P_090	A	G	CATACACGGAA	CATACGCGGAA	CGTTCATTATAGGGCCGGCT	1	0
P_092	G	T	AAAAAGT.GCA	AAAAATT.GCA	TGTGCCCTGTTGAAAATTAGCT	0	0
P_095	C	T	GTGAACAAGGT	GTGAATAAGGT	TGTGAGCTCTCAGAGGAGGG	0	0
P_099	C	T	CAATGCTGAAT	CAATGTTGAAT	TATTGGCTGCATCTGCGTGA	0	0
P_100	G	T	GATTTGTTTCA	GATTTTTTTCA	CGCTTCTTTCCCTGTTCTGC	0	0
P_105	A	G	TACTAACCCAT	TACTAGCCCAT	GAACAGGCTGCCACCTACTA	0	0
P_106	A	C	.GATCATGTCT	.GATCCTGTCT	GCTTCCTCACGACTTTATCCCT	0	0
P_107	A	G	AAGTAATTTCT	AAGTAGTTTCT	CGGTATATCCCTGTGGGCTG	0	0
P_109	A	C	AGCTGAATACA	AGCTGCATACA	TGATGTGGGTTATAGTTGAGCTG	0	0
P_110	A	G	CAGGGATGGTG	CAGGGGTGGTG	AACTGAAGAGACCCCCTCCA	0	0
P_114	C	T	CCCACCAAGTA	CCCACTAAGTA	GACAGCTTGGGACCATCTCC	0	0
P_115	A	G	AGAGCAGCCTT	AGAGCGGCCTT	ACTAGAAAGTGTTGCGATCAGC	0	0
P_116	A	T	CAGCCAGATTA	CAGCCTGATTA	GTAGCCAACAGCCTTCCCTG	0	0
P_117	A	C	CTAAAACAAAT	CTAAACCAAAT	AGGTTCCCGAACTGAAGAACA	0	0
P_118	A	G	TGTGAACCCTG	TGTGAGCCCTG	TGGTTTGAATATACAGAAAGAGCCT	0	0
P_119	A	G	CAACTATTAAC	CAACTGTTAAC	TCTCCCACTGGCTACTAGAGG	0	0
P_125	A	G	ATTGTAATACA	ATTGTGATACA	AATCCTGAACGACTGCATTGT	0	0
P_129	C	T	AGCACCGCGTG	AGCACTGCGTG	CATTTCGCTCCAGAACGCTG	0	0
P_130	A	G	TGTACAATGCA	TGTACGATGCA	AAAGGTCCTTTCACACCAACAT	0	0
P_134	A	G	TCCAGATCTGA	TCCAGGTCTGA	CCTCTCTCTCTGCAAGCAGG	0	0
P_137	C	T	AGCATCAACTA	AGCATTAACTA	GGCCTTGACTTTTCCCCTGA	0	0
P_138	A	T	CGACAAGACAA	CGACATGACAA	GAGTTGGAAGGTGCAGCGA	0	0
P_142	G	T	ATAAAGTTATG	ATAAATTTATG	CCTTGAATCTGGTCAGTGGACA	0	0
P_143	C	T	ATACACTGAAG	ATACATTGAAG	ATGCACTGGTACGACCACAC	0	0
P_147	C	T	GGGTGCTGTGT	GGGTGTTGTGT	GGCTCTGTGTTTCCTCAGCT	0	0
P_148	A	T	AAAGAAGATGC	AAAGATGATGC	AGGCAGGCTTTGTTCATTGT	0	0
P_150	C	T	CAACTCCCTGA	CAACTTCCTGA	GTGCGTGGTAGCCTACACAG	0	0
P_154	C	T	TGCTCCGTGGC	TGCTCTGTGGC	GTTAAGCTGCGTTTCCCTGC	0	0
P_156	C	G	TTACTCCTGGG	TTACTGCTGGG	AGTCTTGATTTACCTCACATCCCA	0	0
P_159	G	T	AGATGGTTTTT	AGATGTTTTTT	TGTGTCTGTCAAGTCTGAAATGAG	0	0
P_161	G	T	TAGACGACTGT	TAGACTACTGT	CAAGCAAGCAAATAGACCGAGT	0	0
P_162	A	G	CATGCATAATA	CATGCGTAATA	CACACTGCAGTTGCTTTCCG	0	0
P_164	A	T	CTACCA.AGCA	CTACCT.AGCA	CCCACACAAACACAGCCCTA	0	1
P_165	G	T	GGAAGGCTCGC	GGAAGTCTCGC	GCAGTTACCCTGTCGTCCAA	0	0
P_166	C	T	ACTCTCATTGG	ACTCTTATTGG	CCTCTTCCTTGCAGGTCTGG	0	0
P_167	C	T	TTCAACAATTA	TTCAATAATTA	CCCCAGGAAAAACAAATCACGT	0	0
P_168	C	G	CTATTCGGTTA	CTATTGGGTTA	TTCTCGCACTTCTGCAGCTA	0	0
P_174	A	T	AATCAAAGCCT	AATCATAGCCT	CCTCACCCGTGAAATGTGCT	0	0
P_177	A	G	TGCCTACTGGC	TGCCTGCTGGC	GCCAGACTTAGATTTGAAGCCA	0	1.7
P_182	C	T	GTTAGCGCTGC	GTTAGTGCTGC	ACAAACAAACGATGACCAGAGT	0	1
P_184	A	T	CACAAAATACT	CACAATATACT	ACCACCGAAACTCAACCAGA	0	0
P_190	A	G	GTATCATGATG	GTATCGTGATG	ACAGCCATTTTGAACACGGG	0	0
P_191	C	T	ACGTACGAATC	ACGTATGAATC	GACTCTACAGGATTCATGCCCA	0	0
P_193	A	G	AAGGTAATATT	AAGGTGATATT	TTTGCTGTTGTTGCTCTGGC	0	0
P_194	A	G	AAGGTATCCTT	AAGGTGTCCTT	TGCAAATGGAAAGCACTCACA	0	0
P_197	C	T	AATATCGATAG	AATATTGATAG	CCCAAGGTTTCCCCGCTATC	0	0
P_198	A	C	TTCCAATAATC	TTCCACTAATC	ACAGCACCTTAAACCCTTCCA	0	0
P_200	A	G	GATCAACTGTC	GATCAGCTGTC	TACTCACAGCCCCCACAAAG	0.5	0
P_201	C	T	TTGTCCGCATT	TTGTCTGCATT	TGGAAGACAAACTGCTGGCT	0	0
P_202	C	T	ACACACGGTTT	ACACATGGTTT	TTTGCCTCCTCAACCACAATT	0	0
P_208	G	C	TTCTTGTATCA	TTCTTCTATCA	TGCTGTGGAAATGTGGTGTTG	0	0
P_209	G	T	AAATTGTGAGG	AAATTTTGAGG	TGATGAAAGTTCGTCCCGCA	0	0
P_218	A	G	ACTTTAAGTTT	ACTTTGAGTTT	ACACACAATTCTACACTTTGGCC	0	0
P_219	A	G	GTGTCAGGTCT	GTGTCGGGTCT	ACAAAAGGCGGCGTATCTCA	0	0
P_220	A	G	AACACACAACT	AACACGCAACT	TACTCACCGAGTGGCGAAAC	0	0
P_223	C	T	ATCTTCTGCCA	ATCTTTTGCCA	CCTCTGTAGAGATACCATTGGCC	0	0
P_227	G	C	GATACGTACTG	GATACCTACTG	GCAGCAGGCCTACCAACAAA	0	0
P_228	C	T	AATCTCATTTG	AATCTTATTTG	GGAATGTTTGCAGAATGGACAC	0	0
P_229	A	G	TCCTCACTTTG	TCCTCGCTTTG	TGTCACAATTCTCCATGTCTGC	0	0
P_234	A	G	CTACAACTTTA	CTACAGCTTTA	TTGTCTGCAGCAGGAGGTTT	0	0
P_235	C	T	CAGGGCAACTC	CAGGGTAACTC	TGGTGCTCGTACATAGAAATGGT	0	0
P_237	C	T	TAAAACTGATG	TAAAATTGATG	TTGAACGCCGACAAACGATG	0	0
P_242	C	T	TA.CACGGCAA	TA.CATGGCAA	AGTGTTGCTATGCTTCCCCC	0	0
P_248	A	C	TATATAATTTA	TATATCATTTA	TTTCCGAGGCTCCTATCATCT	0	0
P_249	A	C	GGAGTAACAAC	GGAGTCACAAC	ACCCAGCCAAGTCTGTCTTT	0	0
P_256	A	G	CAAATAGCCCA	CAAATGGCCCA	CGTCTCGGGCCCCATTAC	0	0
P_257	G	C	TGGTTGGGTTT	TGGTTCGGTTT	ACTGTGCACAATTTTCACTGCT	0	0
P_258	G	C	GACATGTGTTA	GACATCTGTTA	TGTGCGTGTTACACAGGACA	0	0
P_262	C	T	GTGTTCGAGGA	GTGTTTGAGGA	AATTCAGCTGGGCCCTTCC	0	2
P_263	A	G	GACAAAACCTC	GACAAGACCTC	GGTCTTGTCGTTTTACTATCTCTCC	0	0
P_265	A	C	AGCACACGTGA	AGCACCCGTGA	GCTCTTGTCTCAGTTGCTATCCT	0	0
P_280	A	T	TCTTTATTTTG	TCTTTTTTTTG	GCGCCTGACACAAACAGTTT	0	0
P_283	G	T	TATT.GGTAGG	TATT.TGTAGG	CATGCTTTGCCCAGTGTGTT	0	0
P_284	A	C	AAGATATCCAC	AAGATCTCCAC	TCTTGGGTTAGCAGCCTCAC	0	0
P_285	C	T	GACTGCCTGTG	GACTGTCTGTG	CACTAGTGCTGTAGCGGTGG	0	0
P_290	C	T	TAGCTCTTGCA	TAGCTTTTGCA	CGAAGGTTGTGTCTTTATCCGC	0	0
P_293	C	T	TGTACCGAGGC	TGTACTGAGGC	TTTGGGTTCACAGCAGAGCA	2	0
P_311	A	G	AAGGGAGGTGA	AAGGGGGGTGA	ACAAAATGTGTAAAAGTCCAAGGG	0	1
P_315	A	C	CCTCGATCTAA	CCTCGCTCTAA	CACACGGAGGGAAACAGGAA	0	1
S_001	G	T	TCAAAG.AGTC	TCAAAT.AGTC	GCAACTGGCCAGACAAAAGA	0	0
S_002	C	T	TTATCCGCAGC	TTATCTGCAGC	TGCAAAATTCGTCATGACACCA	0	0
S_005	A	T	CCCTAAAACAT	CCCTATAACAT	GCGTATTGCAAGTTATCAGGGC	0	0
S_015	A	G	GTGGCACTGGT	GTGGCGCTGGT	ACCATGCCTGCAGTAATCCC	0	0
S_016	A	G	AGAACACACTG	AGAACGCACTG	CCTCGCTGTCCAGTCAACAT	0	0
S_019	C	T	CTTGCCT.GAG	CTTGCTT.GAG	CCCACATTAGATTCGGATGGC	0	0
S_020	A	C	ATTTAATGTAC	ATTTACTGTAC	AGGGCCCTTAGTTGTGAGGA	0	0
S_023	A	T	GTCAGA.TCCA	GTCAGT.TCCA	GCAACCAAGGAGTTCATCAGG	0	0
S_025	A	G	GTATAACTACA	GTATAGCTACA	GCCTGGATAAAGTTATGACACCAC	0	0
S_028	A	G	ACGGCAAGTAC	ACGGCGAGTAC	CCAAAACAGGGAGAACCAGC	0	0
S_029	A	C	AGGAAAGAGGA	AGGAACGAGGA	CCACAGAGGGAGAATTGTTCCT	0	0
S_032	A	G	G.AATATACAG	G.AATGTACAG	AAACCCAAAGTAATGCAAGTGC	0	0
S_035	C	T	CAATGCCGGAC	CAATGTCGGAC	TGATGATGTCGGATAGGGTCC	0	0
S_037	A	C	AGATTAATCTT	AGATTCATCTT	ATTCATGTGAGGACAGGCGG	0	0
S_039	A	G	TACAAACCTAC	TACAAGCCTAC	CACCTGACACTCACGCGTAA	0	0
S_045	C	G	GAAACCCGCAG	GAAACGCGCAG	ACCATCACTTCCAGGCTCTG	0	0
S_046	A	T	TTCGAATGTTT	TTCGATTGTTT	ACATGCCAAGCTCTATGGTCT	0	0
S_047	C	G	CCACACCCTCA	CCACAGCCTCA	GAAGTTTAAGCGGCTGCACA	0	0
S_048	C	T	AAACCCTCTTT	AAACCTTCTTT	GATTAGCCTGGATGTGGGGC	0	0
S_052	C	T	TCTGACATACC	TCTGATATACC	ATCCGCATCTGAGGTTTGGG	0	0
S_056	A	G	AGTCAATGTTG	AGTCAGTGTTG	AATCAACCCCTGGCCACATT	0	0
S_060	A	G	GCCTCAGAGAT	GCCTCGGAGAT	GAAGCAGTGCAGGGCCTC	0	2
S_062	A	T	CCCCAATTTAG	CCCCATTTTAG	CGCAGCGTGGTATGAATCTC	0	0
S_063	C	T	GAATGCGGTTT	GAATGTGGTTT	AATGCACACTGCCAGGGAAA	0	0
S_064	G	T	GAGTTGCAGTG	GAGTTTCAGTG	CGTTGATCTTGCGACACACC	0	0
S_065	A	T	AGTTTAAATCT	AGTTTTAATCT	ACCTACCTGAAAGTGATGAGTGAC	0	0
S_070	A	G	TGTACAGGCAT	TGTACGGGCAT	TGTCATACTGAAAGAAGAGACCATG	0	0
S_072	C	T	AACTGCCCACC	AACTGTCCACC	TCCTGTGTTCATCCCAGCAC	0	0
S_073	G	T	GAGCTGTCTGG	GAGCTTTCTGG	CTGCCACAGTCGAGGAGC	0	0
S_077	C	T	TACCCCTTGAC	TACCCTTTGAC	ACCATATCCCCAGATCTTTACCC	0	0
S_078	G	T	ACGAGGTGTGA	ACGAGTTGTGA	ACGCGTTATTGTACCTGGGA	0	0
S_079	A	T	CACAGACACTC	CACAGTCACTC	CAACTGGGTGTCTGGAGCTC	0	0
S_080	A	G	CCAGAACTGCA	CCAGAGCTGCA	GCATTCCGACACATCAAGCC	0	0
S_081	G	T	CTAGCGCCGAC	CTAGCTCCGAC	AACCAGAAACCGCTGACCTC	0	0
S_082	A	G	GGATAAACTGC	GGATAGACTGC	TAGCCCAGGCCCTAGAAAGT	0	0
S_083	C	T	TAAAGCACAGA	TAAAGTACAGA	CACAGCACAGCTCTGCAAAG	0	0
S_087	A	G	TACAGATGTG.	TACAGGTGTG.	TCACGGTTCTGCAATGTCCA	0	0
S_088	A	G	AAAACAGGACT	AAAACGGGACT	TGTCCCCAACCAGATCAAAAC	0	0
S_089	A	G	CGCCAATATTG	CGCCAGTATTG	GCCTCAGACCCACCCATTC	0	0
S_090	G	T	AAACAGAACTT	AAACATAACTT	TCACCTGACCCTTGAATAAGCA	0	0
S_091	G	T	TGCCTGGTTAG	TGCCTTGTTAG	TGTGTTCACTGTATGTACATTTGCC	0	0
S_092	C	T	GTTAACACTGT	GTTAATACTGT	CAGCTAACAAGTTACCAAAACATGT	0	0
S_093	C	T	CAATACGTTTT	CAATATGTTTT	GAGAACCCTCAACTGTAGCCA	0	0
S_100	A	G	TTCACAGAATT	TTCACGGAATT	CGCTTTGCTTGGGACAGTTT	0	0
S_104	G	T	GCAGGGTATTC	GCAGGTTATTC	TGCTTTCTTGATTTAGCTGTGTCA	0	0
S_105	A	C	ACCTGATTTT.	ACCTGCTTTT.	GCCAGGAATGTCCAAAGGGA	0	2
S_108	A	C	AAAAAATCTTT	AAAAACTCTTT	TTGCCCGCTTATCACAAAGC	0	0
S_111	C	T	ACTCTCTCGGT	ACTCTTTCGGT	GTTTACAGCGCGGGGAGT	0	0.8
S_114	G	T	TTCCTGTTTTG	TTCCTTTTTTG	CGGGGACTTTTCCTGAATGTT	0	0
S_120	A	C	AA.GAAAGAAA	AA.GACAGAAA	ATTCAAAGAAGCTATGGAGTCTCAA	0	0
S_124	A	T	GTAACAGTATT	GTAACTGTATT	TGAAGCAATGAGTTGATTTCCTGT	2	0
S_125	C	T	CTCTGCGATCC	CTCTGTGATCC	CCTGGTACTGTCCCGTCTTG	0	0
S_126	A	G	ATAGGACA.AA	ATAGGGCA.AA	CCTACCGTCAAACAGGCAGA	0	0
S_128	A	C	GGGAAAATTGT	GGGAACATTGT	ATGCCTACAGTCTGTGACCT	0	0
S_129	C	T	AAAGGCAGGAG	AAAGGTAGGAG	TGACATCATTGAGGGAATCGACA	0	0
S_130	A	C	ATATCAATGTT	ATATCCATGTT	TTTGGGCACATCACACAACA	0	0
S_134	A	G	CTGCCATTACG	CTGCCGTTACG	GCAGGTGTAATGAGCAGTGC	0	0
S_135	A	G	CCCAGATAATA	CCCAGGTAATA	GCTTGAAAACATGACCTTCCCA	0	0
S_137	C	T	TGCAGCGTATT	TGCAGTGTATT	GACAGGCCAAGGACATGACA	0	2
S_144	A	G	AAACTACTGTA	AAACTGCTGTA	CTTTAAAAAGACACCACCTACTGGT	0	0
S_145	C	T	GTCAGCAACAA	GTCAGTAACAA	TGTTAAAAAGTGTACTCCTGGGTCA	0	0
S_147	G	T	TCGACGTTCTC	TCGACTTTCTC	TCCATTCATCGCTCCTTCGA	0	2
S_148	C	T	GTAGGCGGAGG	GTAGGTGGAGG	CTGGCTGTTGTTGAAGTGCC	0.7	0
S_151	G	T	TTCCTGCACGG	TTCCTTCACGG	AAGCAAGGCAGCTCCACATA	0	0
S_152	A	G	CAATTATGCAA	CAATTGTGCAA	ATGCAGCTGTGTACTGGGTG	0	0
S_153	C	T	AAAGACCATCT	AAAGATCATCT	CACAACACAAGTCGTTGGGC	0	0
S_155	C	T	CATTACTGCAA	CATTATTGCAA	CCATGTACTGGGTTCAGCCA	0	1.7
S_158	C	T	ACAGACAGGAC	ACAGATAGGAC	TCCTCATTAAACTTGCTTCCCTT	0	0
S_159	C	T	GCAAGCA.AAC	GCAAGTA.AAC	CACTGGTTGCTGTGTATGCTG	2	0
S_160	A	G	ATTCAAACAGG	ATTCAGACAGG	CTTTACCGTGGAATATTCACCTGT	0	0
S_162	A	G	TGCTTACA.AT	TGCTTGCA.AT	CCAGAGACTAAGAAGAAATGTGTGC	0	2
S_164	C	G	TGCAGCCATCT	TGCAGGCATCT	TTGTCCTCCAACGCTGTAGC	0	0
S_165	A	G	TGAGCATAGTG	TGAGCGTAGTG	AGAGCTCTCTGTTTGCATCCA	0	0
S_166	A	G	ATGATAACCTG	ATGATGACCTG	CGTACCTACACACACCATGGA	0	0
S_167	C	G	TCGAACCCAAA	TCGAAGCCAAA	GCTAGAAATGCGACGACTTTTG	0	0
S_169	A	G	AGAGGAAGGCT	AGAGGGAGGCT	CACGCACACCCTCTTTCTCT	0	0
S_171	C	G	TCGAACCGACT	TCGAAGCGACT	TCACAATGCAACAGAGAAATCGA	0	0
S_173	A	G	.GAAAAGTTAG	.GAAAGGTTAG	TCCCCACAGTGTATAGGTTGT	0	0
S_174	A	G	CCCTCACTCAG	CCCTCGCTCAG	CGCACGGCTTCTCTCAGATT	0	0
S_175	C	T	CAGATCGTGGG	CAGATTGTGGG	TATGCACAGGCTGTTGGGAG	2	0
S_177	C	T	GCTCGCTTTAA	GCTCGTTTTAA	GCTTTGGTGCATGATGCCTC	0	0
S_179	G	T	AGCCAGTGGAA	AGCCATTGGAA	CACAAATCCTGTTAACCAGCCA	0	0
S_181	A	G	ACGACATAGAT	ACGACGTAGAT	CCCCAGCAATACACAACAATGT	0	0
S_185	C	T	CAATACACCAA	CAATATACCAA	ACACCGTCTCCCTGAGTACT	0	0
S_189	A	C	GTAATAGCTTA	GTAATCGCTTA	GTCCTGTTCCAACCCCTTGT	0	0
S_190	A	G	TCCCAAACAAA	TCCCAGACAAA	GCAGTTATACTAACAACCGCTGT	0	0
S_191	A	C	TTGGGATTTGC	TTGGGCTTTGC	CTGTCGGCATTGCGGATCTA	0	0
S_195	A	T	ACATCATTGGT	ACATCTTTGGT	ACCGAACAAAATCATTACGGCA	0	0
S_197	G	T	TGAGGGATTGA	TGAGGTATTGA	TCCGAAGAATGCTGTTATGCAG	1	0
S_199	A	G	TCATAAACGGA	TCATAGACGGA	ACAGCAGGAGAACATTTAAAGAGG	0	0
S_200	A	C	GATCCATTTTT	GATCCCTTTTT	TGGTAGCCAAGAAACCTTGTGA	0	0
S_201	C	G	GGGCTCTAGAT	GGGCTGTAGAT	ACATGTCACATCTGCAGGGG	0	0
S_202	C	T	GGCCACTCCAT	GGCCATTCCAT	GCAAAGCAGCCCAAATGACA	0	0
S_205	A	G	CTCACACGCAA	CTCACGCGCAA	AAACAGCGGATTCGTTTGCG	0	0
S_206	C	T	GCTTGCATCCA	GCTTGTATCCA	TTGGCACTCTCCACTGGCTA	0	0
S_207	A	T	GACAGAAGGTG	GACAGTAGGTG	TGGTGCATCACTGTATGTTGGA	0	2
S_208	C	T	CGTTACGGGCA	CGTTATGGGCA	ACCAAAACCCAGCTGTGTCA	0	0
S_210	C	T	GTATACGACAG	GTATATGACAG	CTTCAACAGCTGCCTCAACG	0	0
S_211	C	T	AGAGAC.GAGA	AGAGAT.GAGA	ACAAAGGGGTCAGTTGATGCA	0	0
S_212	A	G	CAGGCATGTAA	CAGGCGTGTAA	AAACGTGCCGAGTTTCTGTT	0	0
S_214	C	G	GTGTGCCACAG	GTGTGGCACAG	CCCAGCTCCTTTAAAAGAGGGT	0	0
S_220	A	G	TGACAAAAAAA	TGACAGAAAAA	GCGCTACAGACTTTTGTGACA	0	0
S_221	A	T	TGAAGACACAA	TGAAGTCACAA	TGCGTGAAGGGAATCTCATTTG	0	0
S_226	C	T	GTAGACTGAGT	GTAGATTGAGT	GCGCATGCACGAAACTCA	0	0
S_229	G	T	CTAGCGCTCTG	CTAGCTCTCTG	AGAGACAGGCCAAGATCCCT	0	1
S_230	C	T	GTGAGCATGTC	GTGAGTATGTC	GTCTCAGCGCCTTCTTTCCT	0	0
S_231	G	T	CTGAAG.AAAG	CTGAAT.AAAG	CTGCACAGCGAACTTCATGA	0	0
S_232	C	T	AAGTACTTTTT	AAGTATTTTTT	CCATTCACGCCACACTATTTTTC	0	0
S_233	G	T	CAGTGGTAGCA	CAGTGTTAGCA	GTGTGTGTGTGTGTGCAGTG	0	2
S_235	G	T	TTACAGTACAT	TTACATTACAT	AGAGGTGATGCAAATAAGAACATGT	0	0
S_237	C	T	TGCTGCGGCTG	TGCTGTGGCTG	AGGCTTCCCCTCAACTTGAA	0	0
S_242	A	G	TTAACATATGA	TTAACGTATGA	ACCAGTGAATCTGTTCAGCCT	0	0
S_244	A	T	TTTATATTCGT	TTTATTTTCGT	ACAGTGTACAGGCATGTTTGT	0	2
S_246	A	G	GCCATAAATGA	GCCATGAATGA	ACATTGGCTTCTCCCAACCT	0	1.8
S_247	C	T	AGTCTCG.TAC	AGTCTTG.TAC	TCCAATTGGGATAGCAATCGAGT	0	0
S_248	A	G	GCCGCATAGCG	GCCGCGTAGCG	AGACCCCATCTGTTTCGCTA	0	0
S_249	G	T	CAGAAGGCATT	CAGAATGCATT	TGATGGACCAAGCACAAGCA	0	0
S_250	C	T	CAGCACC..CT	CAGCATC..CT	TTGTTCCTTCATCGGCAGCA	0	0
S_252	A	G	CGGGTAAGCAA	CGGGTGAGCAA	ACCAGACAAGGTTCATGCCA	0	0
S_253	A	C	TGTTCATCTAC	TGTTCCTCTAC	ACTGCAAAACACTTCAGTCCAC	0	0
S_257	G	T	TAATGGAGGTC	TAATGTAGGTC	GCTGAGAAGCATTGCGCATT	0	0
S_259	C	T	TTGACCATGTT	TTGACTATGTT	AAATACCCACCCAGCCCTTG	0	0
S_260	C	T	AATATCT.ATC	AATATTT.ATC	AAACTGGCCAATTGACACAGT	0	0
S_262	A	G	GACATACGACT	GACATGCGACT	TTCAGCCCAACCTGCAAAGT	0	0
S_264	A	C	CATACAGCATT	CATACCGCATT	TCTGTCCTTTTGTTGTCAATTTTCA	0	0
S_266	G	T	GTCAGGGATTT	GTCAGTGATTT	TCGAGCAGTTAAAAAACAAACACA	0	1.8
S_275	A	T	AATGAAACAGA	AATGATACAGA	GCACACTTACTGTAACGTCTGT	0	0
S_276	C	T	TGGTACCAGTC	TGGTATCAGTC	AGGGTTTTTGACATACACAAGAAAG	0	0
S_277	G	T	TTAAAGCAGGA	TTAAATCAGGA	GCTTGGTTTGTGTCTGCCTT	0	0
S_278	A	G	AATAAATTGTT	AATAAGTTGTT	GCCATGCTAAACCCCATCCA	0	0
S_280	C	T	GGACACGGTTA	GGACATGGTTA	AACAGCTTGAGTGAGGGACA	0	0
S_283	C	T	TGAAACAACCC	TGAAATAACCC	AATTCTGCCCTTCCCCTCTC	0	0
S_284	A	G	TCCTAATCCTC	TCCTAGTCCTC	TTCAACTGAGCCGAGACCAC	0	2
S_290	G	T	TAGGCGGGAGA	TAGGCTGGAGA	AGGAGGAAAGAATCATTCTGTGCA	0	0
S_291	A	G	TGCTCACACTA	TGCTCGCACTA	TCTAAGGCTCGTCCGACAGA	0	0
S_293	A	T	TAAAAATATTT	TAAAATTATTT	TCCAGTGCAAGTTTCAAGCC	0	0
S_297	C	T	CCAGCCGACTA	CCAGCTGACTA	AGACACAATGCAGGCAAAAGT	0	0
S_298	C	T	TCTCCCTCCCT	TCTCCTTCCCT	GGGGCACACTGTTCCCTTTA	0	0
S_300	A	G	TCAGGAGACTT	TCAGGGGACTT	AATTCCTAGCTGAGGCCCAG	0	0
S_301	A	G	AAGGCATCCAG	AAGGCGTCCAG	TCCTTCAATGATGGCAAGGC	0	0
S_302	A	T	ATCTCATTAAA	ATCTCTTTAAA	AAACACACACACAGCTGCTAA	0	0
S_310	A	G	CTGACAGGTAG	CTGACGGGTAG	AAAGTGTATCTGTTTCGACGCG	0	0.5
S_311	A	C	ATCCCAATAAC	ATCCCCATAAC	CAGTAGCAGCCACAGTGTCA	0	0
S_315	A	G	GTGAGATCATT	GTGAGGTCATT	TGCAACTCCAACTACTGGCA	0	0
S_317	G	T	GTAC.GCATAA	GTAC.TCATAA	ATGGGGGGGTGACATACGTT	0	0
S_318	A	G	TGACCAACTAG	TGACCGACTAG	AGCACAATTAGGGGAGTTCCT	0	0
S_319	C	T	TGGCACATCTA	TGGCATATCTA	GCAGTACTGGGGGGCTATTG	0	0
S_321	C	T	TCACTCATGGT	TCACTTATGGT	GCCAGACAGCTTGTTTGCAA	0	0
S_322	A	G	TGAACA.TCGC	TGAACG.TCGC	AAATGCTGAGAGCTCGCTGT	0	0
S_324	A	T	AGCTGAGCTCG	AGCTGTGCTCG	ACACTGGCCTCTCCAAAAGG	1	0
S_326	C	T	GCTTCCTACCG	GCTTCTTACCG	CACTGCCTTTACCTTGACATGC	0	0
S_328	A	C	TACTCAGCT.C	TACTCCGCT.C	GCACCATTACCCCCTCTCAG	0	0
S_329	A	C	CTTAGAGTGAG	CTTAGCGTGAG	GGAGATCCACTCGACCCTCA	0	0
S_331	C	T	TTCCACTTTC.	TTCCATTTTC.	CAAAGGTCTTATGGGGCGGT	0	0
S_332	C	T	TACTTCAGATT	TACTTTAGATT	ACGGCAGAGCACTCTTCCTA	0	0

## Sheet: TableS7
	Table S7. The symbol “.” in the sequence represents an ambiguous base, originally marked as “N” in the ddRAD-seq data.
Locus	ForwardPrimer	ReversePrimer	ProbeSeq1	ProbeSeq2
P_004	CTGGGACCGAAACCAAAAGC	GCAGCCTCCAAGCTTTTGTG	CTACAC.ATCA	CTACAT.ATCA
P_005	ACCTGCAGAGCAAGTCAAGT	CGGCTCAAATCTGGAAACGC	TACACATATCA	TACACGTATCA
P_008	ATTCTCAATCGGCCTCTGCT	CCTAAAGCACAGGCAGAGCT	TAAACAGAAGT	TAAACGGAAGT
P_011	TGAGTACAAAATGGTAGGGCATT	TAGCAAGAGCATCCGCGATT	GCATTATCACC	GCATTTTCACC
P_012	GTGATTACTCCAGTGGGGGC	TCGCCTTAACTTCAGTGTCTACA	TTTTCACTGTA	TTTTCGCTGTA
P_014	AGTGTCAGACTGAACAGGACT	TGCCTGCTGCCTAAAACAGT	ACTGTAGGGCT	ACTGTGGGGCT
P_015	GCAGTCCAGGTAAGCTGTGT	GTAGGGTTTGCTGTTGCGTG	TGGGGAATGGG	TGGGGGATGGG
P_028	GAGTGCTGACTCGACCTCTT	CATCAAGTCTGAGCCGACGT	ACCCCCATCTT	ACCCCTATCTT
P_029	TGAGTAGCCCTGAGTTCTTTGG	AACCTTGGACTGTACGCACC	TTGGTAACTTT	TTGGTGACTTT
P_032	ACTGTCACTTTGCTGTTCCAC	TACAGCGTCCTGGTTAGCAC	GGATAGTTTCA	GGATATTTTCA
P_033	ATGTTCCGTTCTGTCAGGCT	TCCTCTCCCCCTCAAGTTCA	TAGGTAATTCA	TAGGTCATTCA
P_035	CGGGGTTATTCCAGGAGAAGG	GTAGCGTATGGTGTGGCAGT	CATACCCCTTC	CATACTCCTTC
P_036	AGAACCTGGGAAGCTGATTGT	ACAAAACAGTGGTCTCCGCA	CAAATGGTTTG	CAAATTGTTTG
P_037	GTTCTTCCTCCCCAATCGCA	CACTGCTGAGGAAGGACTGG	GCCAACGTTAA	GCCAATGTTAA
P_038	AGCAGGGACGCTTTCTCATAC	GCATCCAGGTGAGGGTTCAA	ATGGACGGATT	ATGGATGGATT
P_039	AGTGGCTTAAAGCACCTAGGT	TGTGAGTGAGTGATGGGTGT	ACAGAACAAAA	ACAGAGCAAAA
P_040	GCAGTTGCTTTCACTCATTCCT	ACTTTTTTTGTTCTTGGTGCATCT	ATTTAATTAGA	ATTTATTTAGA
P_041	GTGTGCACAGAGTCCCTTCA	AGTGCACAATAGGGCTGGAG	CCTA.ATTAAA	CCTA.GTTAAA
P_043	TCCATTCACATCAACAGCGC	AGAAGAATCCAGCACAGGGC	CCTTACGCGCT	CCTTATGCGCT
P_044	TGAACACCACATCAGGGATGA	CGCATGCAGAAGGGTCATTC	ACTGTACCTTC	ACTGTTCCTTC
P_048	CCCACCCACTATCAAAAGAGCT	TGGGATGTTTCCTTGAGCCA	GGATGC.CTGT	GGATGT.CTGT
P_050	TCGCTTGTGAACATCCCACT	AAGAACTACGGCACAGTGGG	TTAACACTAGA	TTAACGCTAGA
P_051	TGCAGATTTCACTTGGGGCA	GCTTTGCTTCTACTTGCTAGGG	TCAACAAGACC	TCAACGAGACC
P_055	ACCCTCACACATCTTCTGGC	TGGACTGTGAAGGGCCTAGT	ATTCAATCTAA	ATTCATTCTAA
P_056	GGATATGGCATGCATCTGGC	TGGTGGAGTGCATTTGGGAA	ATCTGGTTTTC	ATCTGTTTTTC
P_058	TTGTCAGGCTAACGTCAGGC	GCTGAAGAGACCTACCCCAC	TGTAGAAAACA	TGTAGCAAACA
P_061	TGGGACTAATTGGCAGCTTTACA	AAAATGGGGGGGAGGACAAC	GCTTTCGTCAC	GCTTTTGTCAC
P_066	CACAGAGGTGGGAGTGTTCC	TCCAAACACACACTTTTCACAGT	ATAGACGATTT	ATAGATGATTT
P_067	TCGACCTTCACTCGCTGATT	CACGTACACTAACCCACCCC	GGCATAGTGAA	GGCATTGTGAA
P_068	CGTTGGGTGACTCCACTTCT	TGAGGACTGAGAGCCCACTT	TATTACATCAG	TATTAGATCAG
P_074	GAACAAGAGAGAGAGGTTCAGGA	ATTCGCCCCGATTTACACGT	ATAACAAACAG	ATAACGAACAG
P_080	CAGAACCCTCAGCACCCATT	ACTTTGAGCACTAAGGCCCA	TAAATCTGGGC	TAAATGTGGGC
P_085	GTGACGGGAGGGGAAAGAAT	TTCCAGCAATCCCATTCCCC	TGTGCATGC.T	TGTGCGTGC.T
P_090	CGTTCATTATAGGGCCGGCT	TCTATTAAATGAAATGAAGCAGCGC	CATACACGGAA	CATACGCGGAA
P_092	TGTGCCCTGTTGAAAATTAGCT	TCAGATGCATCACTGGACGT	AAAAAGT.GCA	AAAAATT.GCA
P_095	TGTGAGCTCTCAGAGGAGGG	ACTCCAGCTTGCATCCTGTT	GTGAACAAGGT	GTGAATAAGGT
P_099	TATTGGCTGCATCTGCGTGA	CAGGCCCTCTCATTCAGCAT	CAATGCTGAAT	CAATGTTGAAT
P_100	CGCTTCTTTCCCTGTTCTGC	ACATGAGTTGGGCAGATGGT	GATTTGTTTCA	GATTTTTTTCA
P_105	GAACAGGCTGCCACCTACTA	GCAAGCTGAACCACCCAAAC	TACTAACCCAT	TACTAGCCCAT
P_106	GCTTCCTCACGACTTTATCCCT	CTCGAGGCCAAGGTCAAGTT	.GATCATGTCT	.GATCCTGTCT
P_107	CGGTATATCCCTGTGGGCTG	CGGTTAGAACATTTGGGGGTAA	AAGTAATTTCT	AAGTAGTTTCT
P_109	TGATGTGGGTTATAGTTGAGCTG	CCTGCTTAAGTGTACCCTCTGT	AGCTGAATACA	AGCTGCATACA
P_110	AACTGAAGAGACCCCCTCCA	ACATGAAGGCCAGGTGTCTG	CAGGGATGGTG	CAGGGGTGGTG
P_114	GACAGCTTGGGACCATCTCC	CACACGCATGCAACATAGCT	CCCACCAAGTA	CCCACTAAGTA
P_115	ACTAGAAAGTGTTGCGATCAGC	TGCTGCCTTTAACTGGAGGG	AGAGCAGCCTT	AGAGCGGCCTT
P_116	GTAGCCAACAGCCTTCCCTG	GTTGTTCCCCCTCGACATGA	CAGCCAGATTA	CAGCCTGATTA
P_117	AGGTTCCCGAACTGAAGAACA	CAGGCTTCAGTATCCCAGCG	CTAAAACAAAT	CTAAACCAAAT
P_118	TGGTTTGAATATACAGAAAGAGCCT	ACACCTTAATGCCACTGTTGC	TGTGAACCCTG	TGTGAGCCCTG
P_119	TCTCCCACTGGCTACTAGAGG	TCTGCAGATGCCATAGCTCG	CAACTATTAAC	CAACTGTTAAC
P_125	AATCCTGAACGACTGCATTGT	CACTCGCCCTACACTCCAAG	ATTGTAATACA	ATTGTGATACA
P_129	CATTTCGCTCCAGAACGCTG	TGCCACGTGGTTCAGATTGA	AGCACCGCGTG	AGCACTGCGTG
P_130	AAAGGTCCTTTCACACCAACAT	GCTGGTGAGGAATCCTGCAT	TGTACAATGCA	TGTACGATGCA
P_134	CCTCTCTCTCTGCAAGCAGG	TTCAAATCCACCCCCGTCTG	TCCAGATCTGA	TCCAGGTCTGA
P_137	GGCCTTGACTTTTCCCCTGA	ACACAATCCAATGGTCAAACTGG	AGCATCAACTA	AGCATTAACTA
P_138	GAGTTGGAAGGTGCAGCGA	AAGTGCAGTCTGTGTGTGCC	CGACAAGACAA	CGACATGACAA
P_142	CCTTGAATCTGGTCAGTGGACA	ACAGAAAAAAAACAGTGGGTGCA	ATAAAGTTATG	ATAAATTTATG
P_143	ATGCACTGGTACGACCACAC	CGGACATGCCCTTCAATCCT	ATACACTGAAG	ATACATTGAAG
P_147	GGCTCTGTGTTTCCTCAGCT	ACCTACTCTGTTGGTTCAACGA	GGGTGCTGTGT	GGGTGTTGTGT
P_148	AGGCAGGCTTTGTTCATTGT	TCAAGACATGCAGTTTGCCC	AAAGAAGATGC	AAAGATGATGC
P_150	GTGCGTGGTAGCCTACACAG	TGGTCTTCTTTACAGTATCCTGCT	CAACTCCCTGA	CAACTTCCTGA
P_154	GTTAAGCTGCGTTTCCCTGC	GGCAGCCATCAATTCCTTCG	TGCTCCGTGGC	TGCTCTGTGGC
P_156	AGTCTTGATTTACCTCACATCCCA	AAGAACTGGGAAGCAAGGCA	TTACTCCTGGG	TTACTGCTGGG
P_159	TGTGTCTGTCAAGTCTGAAATGAG	AGTGTTAAGCCCAGTGCAGA	AGATGGTTTTT	AGATGTTTTTT
P_161	CAAGCAAGCAAATAGACCGAGT	GGGTTCCATTGGGGGTCTTT	TAGACGACTGT	TAGACTACTGT
P_162	CACACTGCAGTTGCTTTCCG	CCCTCTTAGAGCAGGGGAGA	CATGCATAATA	CATGCGTAATA
P_164	CCCACACAAACACAGCCCTA	GTTAAGGAGCGTTGGCCTCT	CTACCA.AGCA	CTACCT.AGCA
P_165	GCAGTTACCCTGTCGTCCAA	GTCTCACCCTCAACGATGCA	GGAAGGCTCGC	GGAAGTCTCGC
P_166	CCTCTTCCTTGCAGGTCTGG	TTGTCGGGTCCCTTCCTACT	ACTCTCATTGG	ACTCTTATTGG
P_167	CCCCAGGAAAAACAAATCACGT	ACAGTCTACAAGCCAATCTGCA	TTCAACAATTA	TTCAATAATTA
P_168	TTCTCGCACTTCTGCAGCTA	TTGCGAGGGTTGTTTTGTCG	CTATTCGGTTA	CTATTGGGTTA
P_174	CCTCACCCGTGAAATGTGCT	TCACAGGCATGGATGAAGTGA	AATCAAAGCCT	AATCATAGCCT
P_177	GCCAGACTTAGATTTGAAGCCA	CCAGGGTTAACAGCAAGCAT	TGCCTACTGGC	TGCCTGCTGGC
P_182	ACAAACAAACGATGACCAGAGT	ATCGACAGCTGTCAGCACAA	GTTAGCGCTGC	GTTAGTGCTGC
P_184	ACCACCGAAACTCAACCAGA	TGCACCTCTGACAACTTCACA	CACAAAATACT	CACAATATACT
P_190	ACAGCCATTTTGAACACGGG	TGGCTGGACTGCACAGTATC	GTATCATGATG	GTATCGTGATG
P_191	GACTCTACAGGATTCATGCCCA	TGGATCCTCTGGTGCTTTGG	ACGTACGAATC	ACGTATGAATC
P_193	TTTGCTGTTGTTGCTCTGGC	TCTTGTTGTGGGCTCTTGAGA	AAGGTAATATT	AAGGTGATATT
P_194	TGCAAATGGAAAGCACTCACA	ATGCATATGGGTGGAGTGGC	AAGGTATCCTT	AAGGTGTCCTT
P_197	CCCAAGGTTTCCCCGCTATC	AGGTCTGCCCCTGTAAGACA	AATATCGATAG	AATATTGATAG
P_198	ACAGCACCTTAAACCCTTCCA	TCCACCCTGAAAATGCGCTA	TTCCAATAATC	TTCCACTAATC
P_200	TACTCACAGCCCCCACAAAG	TGGTCATTTCATTGCATCCTTCT	GATCAACTGTC	GATCAGCTGTC
P_201	TGGAAGACAAACTGCTGGCT	GTCACTCTGACCTTGCCCAA	TTGTCCGCATT	TTGTCTGCATT
P_202	TTTGCCTCCTCAACCACAATT	AGCAACGGTAATCTGTCCAGT	ACACACGGTTT	ACACATGGTTT
P_208	TGCTGTGGAAATGTGGTGTTG	GGAGAGAGCCTCTTATTGATGGG	TTCTTGTATCA	TTCTTCTATCA
P_209	TGATGAAAGTTCGTCCCGCA	CGTCGTCGTTCCATGCTCAA	AAATTGTGAGG	AAATTTTGAGG
P_218	ACACACAATTCTACACTTTGGCC	TGCCCAACAGATACCACGTT	ACTTTAAGTTT	ACTTTGAGTTT
P_219	ACAAAAGGCGGCGTATCTCA	GAATCATGTGGCACGTGACA	GTGTCAGGTCT	GTGTCGGGTCT
P_220	TACTCACCGAGTGGCGAAAC	AGGTACTGATGCTGTGTGGC	AACACACAACT	AACACGCAACT
P_223	CCTCTGTAGAGATACCATTGGCC	AGACCTCATCTGACATGGCA	ATCTTCTGCCA	ATCTTTTGCCA
P_227	GCAGCAGGCCTACCAACAAA	CAACCAGTTCACAGTGTGCG	GATACGTACTG	GATACCTACTG
P_228	GGAATGTTTGCAGAATGGACAC	AACAACGAATGCGCACATGA	AATCTCATTTG	AATCTTATTTG
P_229	TGTCACAATTCTCCATGTCTGC	TGCTCTGCAATGTGCTGGTA	TCCTCACTTTG	TCCTCGCTTTG
P_234	TTGTCTGCAGCAGGAGGTTT	AGGCAACAGTTTAGTAAGAGTGC	CTACAACTTTA	CTACAGCTTTA
P_235	TGGTGCTCGTACATAGAAATGGT	GGGCCTGTCATAAGAGTGCA	CAGGGCAACTC	CAGGGTAACTC
P_237	TTGAACGCCGACAAACGATG	ACAATGTTCACAGCTGGATATGC	TAAAACTGATG	TAAAATTGATG
P_242	AGTGTTGCTATGCTTCCCCC	CGGATGTGTGTGTGTGTTCG	TA.CACGGCAA	TA.CATGGCAA
P_248	TTTCCGAGGCTCCTATCATCT	ACTCCATAGCAGGAATGGCT	TATATAATTTA	TATATCATTTA
P_249	ACCCAGCCAAGTCTGTCTTT	ATGTTAGCATTCGTCGGCCA	GGAGTAACAAC	GGAGTCACAAC
P_256	CGTCTCGGGCCCCATTAC	TGGGCAATACAATCCCACCC	CAAATAGCCCA	CAAATGGCCCA
P_257	ACTGTGCACAATTTTCACTGCT	GCCTCGATAATCCGTCTCTCC	TGGTTGGGTTT	TGGTTCGGTTT
P_258	TGTGCGTGTTACACAGGACA	AATCCCATGAGCAAGTGCAA	GACATGTGTTA	GACATCTGTTA
P_262	AATTCAGCTGGGCCCTTCC	AGGTGCCTTGGTTCACAGAA	GTGTTCGAGGA	GTGTTTGAGGA
P_263	GGTCTTGTCGTTTTACTATCTCTCC	TGGACAGATAGAGGCAGCTCT	GACAAAACCTC	GACAAGACCTC
P_265	GCTCTTGTCTCAGTTGCTATCCT	AGTTGTCGCCTGTCAGACAG	AGCACACGTGA	AGCACCCGTGA
P_280	GCGCCTGACACAAACAGTTT	GACACCTGTCCTCTCTGTGC	TCTTTATTTTG	TCTTTTTTTTG
P_283	CATGCTTTGCCCAGTGTGTT	CCGCCACCAACAAAACTGAA	TATT.GGTAGG	TATT.TGTAGG
P_284	TCTTGGGTTAGCAGCCTCAC	CGTGCTGCACTTCTTCAACG	AAGATATCCAC	AAGATCTCCAC
P_285	CACTAGTGCTGTAGCGGTGG	TCTGTCTTTCAGCAGCCTCG	GACTGCCTGTG	GACTGTCTGTG
P_290	CGAAGGTTGTGTCTTTATCCGC	CCACACTGCTGCCCATGATA	TAGCTCTTGCA	TAGCTTTTGCA
P_293	TTTGGGTTCACAGCAGAGCA	TGGGGAGTGTTGGTTTAGGC	TGTACCGAGGC	TGTACTGAGGC
P_311	ACAAAATGTGTAAAAGTCCAAGGG	GGACATGCATGTTCCTATTTTGC	AAGGGAGGTGA	AAGGGGGGTGA
P_315	CACACGGAGGGAAACAGGAA	TGTCTGGAGTGGAGGTTGGA	CCTCGATCTAA	CCTCGCTCTAA
S_001	GCAACTGGCCAGACAAAAGA	GCTCCACGAAGCTTCTCCTT	TCAAAG.AGTC	TCAAAT.AGTC
S_002	TGCAAAATTCGTCATGACACCA	AGTAATTGAATCTTCAGCTGCTGC	TTATCCGCAGC	TTATCTGCAGC
S_005	GCGTATTGCAAGTTATCAGGGC	CTGGAACGATGGAAGGGTCA	CCCTAAAACAT	CCCTATAACAT
S_015	ACCATGCCTGCAGTAATCCC	GGTGCGACGTATGTGCCG	GTGGCACTGGT	GTGGCGCTGGT
S_016	CCTCGCTGTCCAGTCAACAT	GGAAGTCCCCTCGATGTCAC	AGAACACACTG	AGAACGCACTG
S_019	CCCACATTAGATTCGGATGGC	TCCGAGATGGAACAAGCAGG	CTTGCCT.GAG	CTTGCTT.GAG
S_020	AGGGCCCTTAGTTGTGAGGA	TGGAATTCGGTTTTAACTTGTGCA	ATTTAATGTAC	ATTTACTGTAC
S_023	GCAACCAAGGAGTTCATCAGG	CACTGCTGCCCTGTAGAGTT	GTCAGA.TCCA	GTCAGT.TCCA
S_025	GCCTGGATAAAGTTATGACACCAC	TCTCAATCGTGTGATAATAAGTCCC	GTATAACTACA	GTATAGCTACA
S_028	CCAAAACAGGGAGAACCAGC	ACACGACTTAGCGGAAATGGT	ACGGCAAGTAC	ACGGCGAGTAC
S_029	CCACAGAGGGAGAATTGTTCCT	AGGGGGTTGTAATTGGTATGAGG	AGGAAAGAGGA	AGGAACGAGGA
S_032	AAACCCAAAGTAATGCAAGTGC	TGCCGCCCATACTTGCATAA	G.AATATACAG	G.AATGTACAG
S_035	TGATGATGTCGGATAGGGTCC	TCCACATGCTAGTGCTACGTC	CAATGCCGGAC	CAATGTCGGAC
S_037	ATTCATGTGAGGACAGGCGG	GCTCCATGAAAAGCACCCTG	AGATTAATCTT	AGATTCATCTT
S_039	CACCTGACACTCACGCGTAA	TGACGTCAAACAGCGGGTAA	TACAAACCTAC	TACAAGCCTAC
S_045	ACCATCACTTCCAGGCTCTG	TGAGGGACCAGGTCGAGATT	GAAACCCGCAG	GAAACGCGCAG
S_046	ACATGCCAAGCTCTATGGTCT	GAGCAGCAGAATGAATGGTTGA	TTCGAATGTTT	TTCGATTGTTT
S_047	GAAGTTTAAGCGGCTGCACA	GCTCCCAGACAGAATCCTGC	CCACACCCTCA	CCACAGCCTCA
S_048	GATTAGCCTGGATGTGGGGC	AACAAGACACTGGGTGCACA	AAACCCTCTTT	AAACCTTCTTT
S_052	ATCCGCATCTGAGGTTTGGG	AGTCACCAACTGCTATCTGGT	TCTGACATACC	TCTGATATACC
S_056	AATCAACCCCTGGCCACATT	CAAAACACCCAAGCTACGGC	AGTCAATGTTG	AGTCAGTGTTG
S_060	GAAGCAGTGCAGGGCCTC	TGTCTCTGTGTGTCCTGAGC	GCCTCAGAGAT	GCCTCGGAGAT
S_062	CGCAGCGTGGTATGAATCTC	CTTCACTGCTCCCGAGTCAG	CCCCAATTTAG	CCCCATTTTAG
S_063	AATGCACACTGCCAGGGAAA	CCGACCTAGTTCTGGGACCA	GAATGCGGTTT	GAATGTGGTTT
S_064	CGTTGATCTTGCGACACACC	GTCTTCTTGAGCGCCTGACT	GAGTTGCAGTG	GAGTTTCAGTG
S_065	ACCTACCTGAAAGTGATGAGTGAC	GAGTCAGTCGTGTGCCAGAC	AGTTTAAATCT	AGTTTTAATCT
S_070	TGTCATACTGAAAGAAGAGACCATG	TCCAGGGGACTCAAAACAGC	TGTACAGGCAT	TGTACGGGCAT
S_072	TCCTGTGTTCATCCCAGCAC	GTTCAAGATAATCAAAGGGGGTGG	AACTGCCCACC	AACTGTCCACC
S_073	CTGCCACAGTCGAGGAGC	GCCATGGCAGCATACCTCTA	GAGCTGTCTGG	GAGCTTTCTGG
S_077	ACCATATCCCCAGATCTTTACCC	TGATCTCAGAGAGCAGCCCT	TACCCCTTGAC	TACCCTTTGAC
S_078	ACGCGTTATTGTACCTGGGA	TGTTTGCAAATGCTGTGTCACA	ACGAGGTGTGA	ACGAGTTGTGA
S_079	CAACTGGGTGTCTGGAGCTC	CACTCCCCAGGCAGGTTAAG	CACAGACACTC	CACAGTCACTC
S_080	GCATTCCGACACATCAAGCC	TTCTGCAGGGTGCCAATAGC	CCAGAACTGCA	CCAGAGCTGCA
S_081	AACCAGAAACCGCTGACCTC	GCTGCTGGCTCCCTACATTT	CTAGCGCCGAC	CTAGCTCCGAC
S_082	TAGCCCAGGCCCTAGAAAGT	TAGTGGTCGGTTGTGCCATC	GGATAAACTGC	GGATAGACTGC
S_083	CACAGCACAGCTCTGCAAAG	AGCTGAGCTTTACTGGCCTG	TAAAGCACAGA	TAAAGTACAGA
S_087	TCACGGTTCTGCAATGTCCA	CGGTTGCACCTCCAGTAAGG	TACAGATGTG.	TACAGGTGTG.
S_088	TGTCCCCAACCAGATCAAAAC	ACACTGCACTTTACAGTTGCT	AAAACAGGACT	AAAACGGGACT
S_089	GCCTCAGACCCACCCATTC	AGGGCCAGTAGTATCTCCTTAGG	CGCCAATATTG	CGCCAGTATTG
S_090	TCACCTGACCCTTGAATAAGCA	TTCATTTCATTGTGCGGCGG	AAACAGAACTT	AAACATAACTT
S_091	TGTGTTCACTGTATGTACATTTGCC	ATGCCACCCTTGCATTAAGC	TGCCTGGTTAG	TGCCTTGTTAG
S_092	CAGCTAACAAGTTACCAAAACATGT	AAGAGAGATCCGCACAGTCA	GTTAACACTGT	GTTAATACTGT
S_093	GAGAACCCTCAACTGTAGCCA	CGGAGGAATGCAGCTTCATT	CAATACGTTTT	CAATATGTTTT
S_100	CGCTTTGCTTGGGACAGTTT	GGCATGTGCGACCTATACCA	TTCACAGAATT	TTCACGGAATT
S_104	TGCTTTCTTGATTTAGCTGTGTCA	ACACTCCCTTCAATTATGCTATGTC	GCAGGGTATTC	GCAGGTTATTC
S_105	GCCAGGAATGTCCAAAGGGA	TTCACGCCCAACATCTGTGT	ACCTGATTTT.	ACCTGCTTTT.
S_108	TTGCCCGCTTATCACAAAGC	TGTCAAACGGAACCAACAACA	AAAAAATCTTT	AAAAACTCTTT
S_111	GTTTACAGCGCGGGGAGT	AGCCCACATTAATCCAAAACAGC	ACTCTCTCGGT	ACTCTTTCGGT
S_114	CGGGGACTTTTCCTGAATGTT	TTGTCCTTTGGCAATGCGTC	TTCCTGTTTTG	TTCCTTTTTTG
S_120	ATTCAAAGAAGCTATGGAGTCTCAA	TCTGCACTTTCCATGGCTTCT	AA.GAAAGAAA	AA.GACAGAAA
S_124	TGAAGCAATGAGTTGATTTCCTGT	GTACTGTGGTGTCTGCCCAG	GTAACAGTATT	GTAACTGTATT
S_125	CCTGGTACTGTCCCGTCTTG	AAGGGAAATGAGAAGGCGGG	CTCTGCGATCC	CTCTGTGATCC
S_126	CCTACCGTCAAACAGGCAGA	TCTGTCGTGTTTTTTTTGCTACCA	ATAGGACA.AA	ATAGGGCA.AA
S_128	ATGCCTACAGTCTGTGACCT	CAGGAGTCCAGAGCCCCTAA	GGGAAAATTGT	GGGAACATTGT
S_129	TGACATCATTGAGGGAATCGACA	ATCCTCGAGGCAGAGCTTTT	AAAGGCAGGAG	AAAGGTAGGAG
S_130	TTTGGGCACATCACACAACA	GTGGTTACCAGGAATTGTCTGAT	ATATCAATGTT	ATATCCATGTT
S_134	GCAGGTGTAATGAGCAGTGC	CTCGTTTGCATCCGTGGTTT	CTGCCATTACG	CTGCCGTTACG
S_135	GCTTGAAAACATGACCTTCCCA	TGTGTAATGCATGCCTCCGT	CCCAGATAATA	CCCAGGTAATA
S_137	GACAGGCCAAGGACATGACA	CCCTTGCATTGCCACATGTC	TGCAGCGTATT	TGCAGTGTATT
S_144	CTTTAAAAAGACACCACCTACTGGT	AAGCTGCGGATCACAAATGC	AAACTACTGTA	AAACTGCTGTA
S_145	TGTTAAAAAGTGTACTCCTGGGTCA	CGGCACTCTCTTAACACTGTT	GTCAGCAACAA	GTCAGTAACAA
S_147	TCCATTCATCGCTCCTTCGA	AGCACATTCCTCCTTCCTTCA	TCGACGTTCTC	TCGACTTTCTC
S_148	CTGGCTGTTGTTGAAGTGCC	CGCCATTCACAGACCACAAC	GTAGGCGGAGG	GTAGGTGGAGG
S_151	AAGCAAGGCAGCTCCACATA	GGGTGGTGACAGTGTGGTAA	TTCCTGCACGG	TTCCTTCACGG
S_152	ATGCAGCTGTGTACTGGGTG	CACGCAAACTCAAGCAGTGT	CAATTATGCAA	CAATTGTGCAA
S_153	CACAACACAAGTCGTTGGGC	TGGAAAGGGTTTGTGGCATT	AAAGACCATCT	AAAGATCATCT
S_155	CCATGTACTGGGTTCAGCCA	ACATGGCTTTAGACCCTACCA	CATTACTGCAA	CATTATTGCAA
S_158	TCCTCATTAAACTTGCTTCCCTT	AGCAGAACATAACAGAGGCCT	ACAGACAGGAC	ACAGATAGGAC
S_159	CACTGGTTGCTGTGTATGCTG	AAACACAGCATGAGCCCTGA	GCAAGCA.AAC	GCAAGTA.AAC
S_160	CTTTACCGTGGAATATTCACCTGT	ATGCAGTGGCTGTCCTTTGT	ATTCAAACAGG	ATTCAGACAGG
S_162	CCAGAGACTAAGAAGAAATGTGTGC	CGGGCTGGCTATCATAATGACA	TGCTTACA.AT	TGCTTGCA.AT
S_164	TTGTCCTCCAACGCTGTAGC	GACTCGGAAGGTGCGAAGAT	TGCAGCCATCT	TGCAGGCATCT
S_165	AGAGCTCTCTGTTTGCATCCA	CGGACACATATGGTAGAGTAGCA	TGAGCATAGTG	TGAGCGTAGTG
S_166	CGTACCTACACACACCATGGA	GGCTCGAGGGAAACAGTGAA	ATGATAACCTG	ATGATGACCTG
S_167	GCTAGAAATGCGACGACTTTTG	CCGTTCTTCATTTTACTAAGTGCGA	TCGAACCCAAA	TCGAAGCCAAA
S_169	CACGCACACCCTCTTTCTCT	TCTGCTCTCCACCCCCTTTA	AGAGGAAGGCT	AGAGGGAGGCT
S_171	TCACAATGCAACAGAGAAATCGA	GGTCCCAAAACTTTCTTATGCGT	TCGAACCGACT	TCGAAGCGACT
S_173	TCCCCACAGTGTATAGGTTGT	AGATGCATGTGTAAGGTTCCAGA	.GAAAAGTTAG	.GAAAGGTTAG
S_174	CGCACGGCTTCTCTCAGATT	TGGTGCATTAGCTGGTGAGC	CCCTCACTCAG	CCCTCGCTCAG
S_175	TATGCACAGGCTGTTGGGAG	AATATGCACAAGGGGAGGGC	CAGATCGTGGG	CAGATTGTGGG
S_177	GCTTTGGTGCATGATGCCTC	ATGCCTGGAAAGCAAGAGAGA	GCTCGCTTTAA	GCTCGTTTTAA
S_179	CACAAATCCTGTTAACCAGCCA	GACATGTTGTCTGCACATGCT	AGCCAGTGGAA	AGCCATTGGAA
S_181	CCCCAGCAATACACAACAATGT	TGCATGCACTCAGAACTGGT	ACGACATAGAT	ACGACGTAGAT
S_185	ACACCGTCTCCCTGAGTACT	TGAAAGCTTTCACCTGATTTTCCA	CAATACACCAA	CAATATACCAA
S_189	GTCCTGTTCCAACCCCTTGT	AGGACACAACACCAGATCTCAG	GTAATAGCTTA	GTAATCGCTTA
S_190	GCAGTTATACTAACAACCGCTGT	GGGAATGCTCTTCCGCTTTG	TCCCAAACAAA	TCCCAGACAAA
S_191	CTGTCGGCATTGCGGATCTA	ACAACTACCGTAATATCACCGCA	TTGGGATTTGC	TTGGGCTTTGC
S_195	ACCGAACAAAATCATTACGGCA	TGCCCATGCCAAGAGAACTT	ACATCATTGGT	ACATCTTTGGT
S_197	TCCGAAGAATGCTGTTATGCAG	TCCCAACAGGTTGCCAATCA	TGAGGGATTGA	TGAGGTATTGA
S_199	ACAGCAGGAGAACATTTAAAGAGG	CTTGGTGGTTGGGAAGTCGA	TCATAAACGGA	TCATAGACGGA
S_200	TGGTAGCCAAGAAACCTTGTGA	GGGCCATGCAAAACCCTTTT	GATCCATTTTT	GATCCCTTTTT
S_201	ACATGTCACATCTGCAGGGG	GTACCGCAAACCACCGACTA	GGGCTCTAGAT	GGGCTGTAGAT
S_202	GCAAAGCAGCCCAAATGACA	TCTAAGACAGTCGGGCAACG	GGCCACTCCAT	GGCCATTCCAT
S_205	AAACAGCGGATTCGTTTGCG	TGCCTTTGTGCCAATTTCTTGA	CTCACACGCAA	CTCACGCGCAA
S_206	TTGGCACTCTCCACTGGCTA	GAGGGGGCGAGAGGGAATAT	GCTTGCATCCA	GCTTGTATCCA
S_207	TGGTGCATCACTGTATGTTGGA	CGGGACAGGTAAGCACTGAC	GACAGAAGGTG	GACAGTAGGTG
S_208	ACCAAAACCCAGCTGTGTCA	TTTGAGGCTCAACTCGTGCT	CGTTACGGGCA	CGTTATGGGCA
S_210	CTTCAACAGCTGCCTCAACG	GTCCATGAAGAGAGTCCGCG	GTATACGACAG	GTATATGACAG
S_211	ACAAAGGGGTCAGTTGATGCA	AGAGGTGGTCCATTCGGTAGA	AGAGAC.GAGA	AGAGAT.GAGA
S_212	AAACGTGCCGAGTTTCTGTT	CGGTAGAAGTGCCACCTTTT	CAGGCATGTAA	CAGGCGTGTAA
S_214	CCCAGCTCCTTTAAAAGAGGGT	TGCCCAGTTCCCATCTTTGA	GTGTGCCACAG	GTGTGGCACAG
S_220	GCGCTACAGACTTTTGTGACA	ACTCTTTCCTTCCAACCATTCCT	TGACAAAAAAA	TGACAGAAAAA
S_221	TGCGTGAAGGGAATCTCATTTG	AGCTTTCTGAGAGAACTGTACCA	TGAAGACACAA	TGAAGTCACAA
S_226	GCGCATGCACGAAACTCA	TCCACAGTGCCGACAATCAA	GTAGACTGAGT	GTAGATTGAGT
S_229	AGAGACAGGCCAAGATCCCT	AATGCTTCTGGACCTCCTGA	CTAGCGCTCTG	CTAGCTCTCTG
S_230	GTCTCAGCGCCTTCTTTCCT	GTTGAACTCTGCTTGTGGCG	GTGAGCATGTC	GTGAGTATGTC
S_231	CTGCACAGCGAACTTCATGA	GCCTTTCGACTGAGTCTCCG	CTGAAG.AAAG	CTGAAT.AAAG
S_232	CCATTCACGCCACACTATTTTTC	TGCATTAGTTGACCGCACCT	AAGTACTTTTT	AAGTATTTTTT
S_233	GTGTGTGTGTGTGTGCAGTG	AACGAAAGGCTCCCCTGAAG	CAGTGGTAGCA	CAGTGTTAGCA
S_235	AGAGGTGATGCAAATAAGAACATGT	AGTGCTGTGAATGGCAAGACT	TTACAGTACAT	TTACATTACAT
S_237	AGGCTTCCCCTCAACTTGAA	TGTGGCATGACGGATACCTG	TGCTGCGGCTG	TGCTGTGGCTG
S_242	ACCAGTGAATCTGTTCAGCCT	AGTGCAATAGGATGCCTGCT	TTAACATATGA	TTAACGTATGA
S_244	ACAGTGTACAGGCATGTTTGT	CGGTAGCTCCACAATAGTCCA	TTTATATTCGT	TTTATTTTCGT
S_246	ACATTGGCTTCTCCCAACCT	TTGGCATGTGCTTGCATCTG	GCCATAAATGA	GCCATGAATGA
S_247	TCCAATTGGGATAGCAATCGAGT	CCTCTCCCCACCCATTTTCC	AGTCTCG.TAC	AGTCTTG.TAC
S_248	AGACCCCATCTGTTTCGCTA	ACAGTTAGAGGTCCTTTCACACA	GCCGCATAGCG	GCCGCGTAGCG
S_249	TGATGGACCAAGCACAAGCA	AGTTCTCCTGGGCTGTTGTG	CAGAAGGCATT	CAGAATGCATT
S_250	TTGTTCCTTCATCGGCAGCA	TTTTCGGATTCGGTGTCGGA	CAGCACC..CT	CAGCATC..CT
S_252	ACCAGACAAGGTTCATGCCA	CCTGTCCCCTGATGTCATGC	CGGGTAAGCAA	CGGGTGAGCAA
S_253	ACTGCAAAACACTTCAGTCCAC	ATGGCCTACTTCACCATGGC	TGTTCATCTAC	TGTTCCTCTAC
S_257	GCTGAGAAGCATTGCGCATT	ACTCTGTTACACCTGCGTGG	TAATGGAGGTC	TAATGTAGGTC
S_259	AAATACCCACCCAGCCCTTG	TGCAAGTACACAATTGAGGCA	TTGACCATGTT	TTGACTATGTT
S_260	AAACTGGCCAATTGACACAGT	TTCCCCAGCACTGTCAACTC	AATATCT.ATC	AATATTT.ATC
S_262	TTCAGCCCAACCTGCAAAGT	TGGCATTTGACTTCAGAAACTGG	GACATACGACT	GACATGCGACT
S_264	TCTGTCCTTTTGTTGTCAATTTTCA	TCTGGCATGAAGGACTTTTCC	CATACAGCATT	CATACCGCATT
S_266	TCGAGCAGTTAAAAAACAAACACA	GGATGACCAGGGCTTCCTTT	GTCAGGGATTT	GTCAGTGATTT
S_275	GCACACTTACTGTAACGTCTGT	CGGTTGTAGGTTCAAATCCGAC	AATGAAACAGA	AATGATACAGA
S_276	AGGGTTTTTGACATACACAAGAAAG	AGGCTCCCTCAGAAGACTGT	TGGTACCAGTC	TGGTATCAGTC
S_277	GCTTGGTTTGTGTCTGCCTT	CTGTTACACACTGCCAACGT	TTAAAGCAGGA	TTAAATCAGGA
S_278	GCCATGCTAAACCCCATCCA	CCATGGCAGCTTCCTCTTTG	AATAAATTGTT	AATAAGTTGTT
S_280	AACAGCTTGAGTGAGGGACA	AATCCCCACCTATGGCCTCA	GGACACGGTTA	GGACATGGTTA
S_283	AATTCTGCCCTTCCCCTCTC	GCTTGCTTAAGTGCTATCCTGC	TGAAACAACCC	TGAAATAACCC
S_284	TTCAACTGAGCCGAGACCAC	CGGTTCATTTGTGCAGGTGT	TCCTAATCCTC	TCCTAGTCCTC
S_290	AGGAGGAAAGAATCATTCTGTGCA	ACTCCTTATGCTTGTTGTCATCCT	TAGGCGGGAGA	TAGGCTGGAGA
S_291	TCTAAGGCTCGTCCGACAGA	ACTGTGTACCACGTGCATCT	TGCTCACACTA	TGCTCGCACTA
S_293	TCCAGTGCAAGTTTCAAGCC	CCTCCAGATTCAGCGACACA	TAAAAATATTT	TAAAATTATTT
S_297	AGACACAATGCAGGCAAAAGT	ACTTCTGTGTAAAGGCGTTAGTC	CCAGCCGACTA	CCAGCTGACTA
S_298	GGGGCACACTGTTCCCTTTA	ATGATGGCTTTGGCGGTTCT	TCTCCCTCCCT	TCTCCTTCCCT
S_300	AATTCCTAGCTGAGGCCCAG	CAGCAACAGCAACAGCCAAT	TCAGGAGACTT	TCAGGGGACTT
S_301	TCCTTCAATGATGGCAAGGC	TCACTGCATTCTGGCTGTCA	AAGGCATCCAG	AAGGCGTCCAG
S_302	AAACACACACACAGCTGCTAA	GCAGGGCAGATTGTATACCAGA	ATCTCATTAAA	ATCTCTTTAAA
S_310	AAAGTGTATCTGTTTCGACGCG	CATCAACACAGGCAGGCGT	CTGACAGGTAG	CTGACGGGTAG
S_311	CAGTAGCAGCCACAGTGTCA	GTGTCTTAGCCCAGCTGGTT	ATCCCAATAAC	ATCCCCATAAC
S_315	TGCAACTCCAACTACTGGCA	GACTGACCTGTGACCACCAA	GTGAGATCATT	GTGAGGTCATT
S_317	ATGGGGGGGTGACATACGTT	AGGCATTGCTGATACGGACA	GTAC.GCATAA	GTAC.TCATAA
S_318	AGCACAATTAGGGGAGTTCCT	TGACATGTCTGGAAGGGAAGAC	TGACCAACTAG	TGACCGACTAG
S_319	GCAGTACTGGGGGGCTATTG	CCCATTGCAGTGAAAACCCC	TGGCACATCTA	TGGCATATCTA
S_321	GCCAGACAGCTTGTTTGCAA	AGGTGTGTCTGTATTACTTGCAGA	TCACTCATGGT	TCACTTATGGT
S_322	AAATGCTGAGAGCTCGCTGT	AAGCCTTTTCTTAACTGACAGGAT	TGAACA.TCGC	TGAACG.TCGC
S_324	ACACTGGCCTCTCCAAAAGG	CTGACAGGCCATCGCACTAA	AGCTGAGCTCG	AGCTGTGCTCG
S_326	CACTGCCTTTACCTTGACATGC	TGCTCCAATAGGAATAGCAGAAGT	GCTTCCTACCG	GCTTCTTACCG
S_328	GCACCATTACCCCCTCTCAG	CGCTGCTGCCATAGAATAGC	TACTCAGCT.C	TACTCCGCT.C
S_329	GGAGATCCACTCGACCCTCA	CCTCAGTTTATGGCGCTGCT	CTTAGAGTGAG	CTTAGCGTGAG
S_331	CAAAGGTCTTATGGGGCGGT	CCATGGGGTTTCTCAGCAGT	TTCCACTTTC.	TTCCATTTTC.
S_332	ACGGCAGAGCACTCTTCCTA	TGCCAGTATGAATGGGGCTT	TACTTCAGATT	TACTTTAGATT

## Sheet: TableS8
Table S8. NewHybrids results of 428 baseline samples in 19 microsatellite panel. Pal = Pallid Sturgeon; Sho = Shovelnose Sturgeon; BxP = F1 backcross to Pallid Sturgeon; BxS = F1 backcross to Shovelnose Sturgeon. Columns Pal–BxS represent posterior probabilities for hybrid category assignment generated by NewHybrids.
Index	IndivName	Pal	Sho	F1	F2	BxP	BxS
1	LMB-011	0.99998	0	0	0	2e-05	0
2	LMB-015	0.99996	0	0	0	4e-05	0
3	LMB-016	0.99996	0	0	0	4e-05	0
4	LMB-017	0.99997	0	0	0	3e-05	0
5	LMB-018	0.99994	0	0	0	6e-05	0
6	MOS-006	0.99982	0	0	1e-05	0.00017	0
7	MOS-010	0.99977	0	0	1e-05	0.00021	0
8	MOS-012	0.99924	0	2e-05	5e-05	0.00069	0
9	MOS-013	0.99969	0	3e-05	2e-05	0.00026	0
10	MOS-014	0.99997	0	0	0	3e-05	0
11	MOS-069	0.99869	0.00032	7e-05	0.00026	0.00064	1e-05
12	MOS-070	0.99994	0	0	0	5e-05	0
13	MOS-071	0.99991	0	0	0	8e-05	0
14	MOS-074	0.99995	0	0	0	5e-05	0
15	MOS-075	0.99998	0	0	0	2e-05	0
16	MOS-076	0.99984	0	0	2e-05	0.00014	0
17	MOS-077	0.99807	0.00051	0.00022	0.00025	0.00094	2e-05
18	MOS-078	0.99995	0	0	0	5e-05	0
19	MOS-081	0.99975	0	1e-05	2e-05	0.00023	0
20	MOS-082	0.99939	0	4e-05	8e-05	0.00049	0
21	MOS-085	0.99999	0	0	0	1e-05	0
22	MOS-086	0.99999	0	0	0	1e-05	0
23	MOS-089	0.99996	0	0	0	4e-05	0
24	MOS-090	0.99998	0	0	0	2e-05	0
25	MOS-092	0.99338	4e-05	0.0001	0.00406	0.00236	6e-05
26	MOS-093	0.99996	0	0	0	4e-05	0
27	MOS-094	0.99996	0	0	0	4e-05	0
28	MOS-095	0.99998	0	0	0	2e-05	0
29	MOS-096	0.99999	0	0	0	1e-05	0
30	MOS-097	0.99996	0	0	0	3e-05	0
31	MOS-098	0.99991	0	0	0	9e-05	0
32	MOS-099	0.99984	0	1e-05	1e-05	0.00014	0
33	MOS-100	0.99997	0	0	0	3e-05	0
34	MOS-101	0.99998	0	0	0	2e-05	0
35	MOS-103	0.99999	0	0	0	1e-05	0
36	MOS-121	0.99996	0	0	0	4e-05	0
37	MOS-122	0.99954	0	2e-05	3e-05	0.0004	0
38	MOS-123	0.99995	0	0	0	4e-05	0
39	MOS-125	0.99994	0	0	0	6e-05	0
40	MOS-131	0.99993	0	0	0	7e-05	0
41	MOS-132	0.99997	0	0	0	3e-05	0
42	MOS-133	0.99999	0	0	0	1e-05	0
43	MOS-134	0.99999	0	0	0	1e-05	0
44	MOS-135	0.99998	0	0	0	2e-05	0
45	MOS-137	0.99998	0	0	0	2e-05	0
46	MOS-138	0.99997	0	0	0	3e-05	0
47	MOS-139	0.99995	0	0	0	5e-05	0
48	MOS-143	1	0	0	0	0	0
49	MOS-144	0.99999	0	0	0	1e-05	0
50	MOS-145	0.99999	0	0	0	1e-05	0
51	MOS-146	0.99999	0	0	0	1e-05	0
52	MOS-147	0.99995	0	0	0	5e-05	0
53	MOS-148	0.99971	0	0	3e-05	0.00026	0
54	MOS-149	0.99999	0	0	0	1e-05	0
55	MOS-152	0.99996	0	0	0	4e-05	0
56	MOS-155	0.99974	1e-05	2e-05	3e-05	0.0002	0
57	MOS-158	0.99997	0	0	0	3e-05	0
58	MOS-160	0.9999	0	0	0	0.0001	0
59	MOS-162	0.99913	0	1e-05	2e-05	0.00084	0
60	MOS-163	0.99982	0	0	2e-05	0.00016	0
61	MOS-164	0.99989	0	0	0	0.0001	0
62	MOS-165	0.99987	0	0	1e-05	0.00011	0
63	MOS-301	0.99999	0	0	0	1e-05	0
64	MOS-373	0.98755	0.00116	0.00066	0.00437	0.0061	0.00017
65	MOS-387	0.98703	0.00206	0.00351	0.0021	0.00504	0.00026
66	MOS-399	0.99959	0	2e-05	3e-05	0.00036	0
67	MOS-440	0.99992	0	0	0	7e-05	0
68	MOS-455	0.99998	0	0	0	2e-05	0
69	MOS-456	0.99988	0	0	1e-05	0.00012	0
70	MOS-457	0.99969	0	1e-05	2e-05	0.00028	0
71	MOS-461	0.99994	0	0	0	6e-05	0
72	MOS-464	0.99993	0	0	0	7e-05	0
73	MOS-465	0.99995	0	0	0	5e-05	0
74	MOS-469	0.99998	0	0	0	2e-05	0
75	MOS-471	0.99988	0	0	0	0.00012	0
76	MOS-485	0.99899	1e-05	9e-05	0.00017	0.00073	1e-05
77	MOS-491	0.99999	0	0	0	1e-05	0
78	MOS-495	0.99969	0	1e-05	2e-05	0.00028	0
79	MOS-499	0.99998	0	0	0	2e-05	0
80	MOS-500	0.99974	0	1e-05	2e-05	0.00022	0
81	MOS-507	0.99971	0	0	1e-05	0.00028	0
82	MOS-509	0.99994	0	0	0	6e-05	0
83	MOS-510	0.99996	0	0	0	4e-05	0
84	MOS-511	0.99992	0	0	0	7e-05	0
85	MOS-512	0.99998	0	0	0	2e-05	0
86	MOS-514	0.99998	0	0	0	2e-05	0
87	MOS-517	0.99996	0	0	0	3e-05	0
88	MOS-518	0.99996	0	0	0	4e-05	0
89	MOS-520	0.99999	0	0	0	1e-05	0
90	MOS-526	0.9998	0	0	2e-05	0.00018	0
91	MOS-529	0.99997	0	0	0	3e-05	0
92	MOS-531	0.99998	0	0	0	2e-05	0
93	MOS-533	0.99995	0	0	0	5e-05	0
94	MOS-534	0.99998	0	0	0	2e-05	0
95	MOS-535	0.99998	0	0	0	2e-05	0
96	MOS-537	0.99994	0	0	0	6e-05	0
97	MOS-552	0.99994	0	0	0	6e-05	0
98	MOS-555	0.99954	0	1e-05	2e-05	0.00043	0
99	MOS-557	0.99995	0	0	0	4e-05	0
100	MOS-561	0.99999	0	0	0	1e-05	0
101	MOS-562	0.99985	0	0	1e-05	0.00015	0
102	MOS-563	0.99619	0.00076	0.00045	0.00082	0.0017	7e-05
103	MOS-564	0.99998	0	0	0	2e-05	0
104	MOS-565	0.99995	0	0	0	5e-05	0
105	MOS-567	0.99998	0	0	0	2e-05	0
106	MOS-568	0.9999	0	0	0	0.0001	0
107	MOS-569	0.99994	0	0	0	6e-05	0
108	MOS-570	0.99848	1e-05	7e-05	0.00016	0.00127	0
109	MOS-584	0.99974	0	0	2e-05	0.00024	0
110	MOS-586	0.99975	0	0	2e-05	0.00023	0
111	MOS-587	0.99918	2e-05	7e-05	0.00012	0.00061	0
112	MOS-590	0.99859	1e-05	0.00011	0.0002	0.00108	0
113	MOS-591	0.99998	0	0	0	2e-05	0
114	MOS-595	0.99975	0	1e-05	1e-05	0.00024	0
115	MOS-597	0.99998	0	0	0	2e-05	0
116	MOS-598	0.99901	1e-05	2e-05	0.00018	0.00078	0
117	MOS-601	0.99963	0	1e-05	3e-05	0.00033	0
118	MOS-602	0.99998	0	0	0	2e-05	0
119	MOS-605	0.99996	0	0	0	4e-05	0
120	MOS-607	0.99981	0	0	1e-05	0.00018	0
121	MOS-613	0.99691	0	0.0001	0.00018	0.0028	0
122	MOS-617	0.99994	0	0	0	5e-05	0
123	MOS-621	0.99999	0	0	0	1e-05	0
124	MOS-622	0.99996	0	0	0	4e-05	0
125	MOS-623	0.99999	0	0	0	1e-05	0
126	MOS-624	0.99999	0	0	0	1e-05	0
127	MOS-629	0.99985	0	0	1e-05	0.00013	0
128	MOS-631	0.99999	0	0	0	1e-05	0
129	MOS-632	0.99953	0	1e-05	2e-05	0.00044	0
130	MOS-637	0.99997	0	0	0	3e-05	0
131	MOS-639	0.99981	0	0	1e-05	0.00017	0
132	MOS-640	0.9993	0	2e-05	0.00011	0.00057	0
133	MOS-641	0.99978	0	1e-05	1e-05	0.0002	0
134	MOS-642	0.99996	0	0	0	4e-05	0
135	MOS-647	0.99972	0	1e-05	2e-05	0.00025	0
136	MOS-648	0.99996	0	0	0	4e-05	0
137	MOS-652	0.99911	0	6e-05	6e-05	0.00077	0
138	MOS-657	0.99999	0	0	0	1e-05	0
139	MOS-658	0.99995	0	0	0	5e-05	0
140	MOS-668	0.99999	0	0	0	1e-05	0
141	MOS-703	0.99997	0	0	0	3e-05	0
142	MOS-708	0.99996	0	0	0	4e-05	0
143	MOS-709	0.9995	0	1e-05	3e-05	0.00045	0
144	MOS-711	1	0	0	0	0	0
145	MOS-712	0.99999	0	0	0	1e-05	0
146	MOS-720	0.99993	0	0	0	7e-05	0
147	MOS-721	0.99995	0	0	0	5e-05	0
148	MOS-722	0.99997	0	0	0	3e-05	0
149	MOS-726	0.99997	0	0	0	3e-05	0
150	MOS-727	0.99995	0	0	0	5e-05	0
151	MOS-728	0.99996	0	0	0	4e-05	0
152	MOS-729	0.99999	0	0	0	1e-05	0
153	MOS-730	0.99995	0	0	0	5e-05	0
154	MOS-731	0.99989	0	0	1e-05	0.0001	0
155	MOS-732	0.99988	0	0	0	0.00012	0
156	MOS-737	0.99999	0	0	0	1e-05	0
157	MOS-738	0.99975	0	0	1e-05	0.00023	0
158	MOS-741	1	0	0	0	0	0
159	MOS-746	0.99994	0	0	0	6e-05	0
160	MOS-750	0.99999	0	0	0	1e-05	0
161	MOS-751	0.99985	0	0	1e-05	0.00014	0
162	MOS-756	0.99993	0	0	0	6e-05	0
163	MOS-757	0.99998	0	0	0	2e-05	0
164	MOS-763	0.99993	0	0	0	7e-05	0
165	MOS-764	0.99999	0	0	0	1e-05	0
166	MOS-766	0.99978	0	0	1e-05	0.00021	0
167	MOS-770	0.99985	0	1e-05	1e-05	0.00013	0
168	MOS-771	0.99992	0	0	0	7e-05	0
169	MOS-773	0.99989	0	0	0	0.00011	0
170	MOS-774	0.99998	0	0	0	2e-05	0
171	MOS-775	0.99996	0	0	0	3e-05	0
172	MOS-778	0.99991	0	0	0	9e-05	0
173	MOS-779	0.99731	0	3e-05	0.00068	0.00197	0
174	MOS-788	0.9991	0	1e-05	7e-05	0.00082	0
175	MOS-789	0.99991	0	0	0	9e-05	0
176	MOS-791	0.99999	0	0	0	1e-05	0
177	MOS-801	0.99992	0	0	0	7e-05	0
178	MOS-805	0.99944	4e-05	5e-05	7e-05	0.00039	0
179	MOS-816	0.99997	0	0	0	3e-05	0
180	MOS-821	0.99978	0	1e-05	2e-05	0.00019	0
181	MOS-822	0.99958	0	3e-05	4e-05	0.00034	0
182	MOS-823	0.99977	0	1e-05	2e-05	0.0002	0
183	MOS-824	0.99867	0.00017	0.0001	0.00025	0.00079	1e-05
184	MOS-845	0.99999	0	0	0	1e-05	0
185	GPM-018	0.99999	0	0	0	1e-05	0
186	GPM-045	0.99985	0	0	1e-05	0.00014	0
187	GPM-048	0.99982	0	0	2e-05	0.00016	0
188	GPM-055	0.99931	0	2e-05	3e-05	0.00064	0
189	GPM-072	0.9999	0	0	0	0.0001	0
190	GPM-075	0.99996	0	0	0	4e-05	0
191	MOS-022	0.9999	0	0	0	9e-05	0
192	MOS-023	0.99979	0	1e-05	3e-05	0.00017	0
193	MOS-026	0.99983	0	0	2e-05	0.00014	0
194	MOS-029	0.9998	0	0	1e-05	0.00019	0
195	MOS-030	0.99996	0	0	0	4e-05	0
196	MOS-031	0.99987	0	0	1e-05	0.00012	0
197	MOS-033	0.99998	0	0	0	2e-05	0
198	MOS-035	0.99997	0	0	0	3e-05	0
199	MOS-036	0.99992	0	0	0	8e-05	0
200	MOS-037	0.99935	0	2e-05	6e-05	0.00057	0
201	MOS-041	0.99995	0	0	0	5e-05	0
202	MOS-042	0.99999	0	0	0	1e-05	0
203	MOS-044	0.99991	0	0	0	8e-05	0
204	MOS-046	0.99996	0	0	0	4e-05	0
205	MOS-048	0.99998	0	0	0	2e-05	0
206	MOS-049	0.99829	0.0001	6e-05	0.00043	0.0011	1e-05
207	MOS-052	0.99989	0	0	1e-05	0.0001	0
208	MOS-053	0.99982	0	0	2e-05	0.00015	0
209	MOS-054	0.99937	0	1e-05	4e-05	0.00058	0
210	MOS-055	0.99994	0	0	0	5e-05	0
211	MOS-057	0.99983	0	0	1e-05	0.00016	0
212	MOS-060	0.99838	0	1e-05	6e-05	0.00154	0
213	MOS-061	0.99997	0	0	0	3e-05	0
214	MOS-068	0.99999	0	0	0	1e-05	0
215	MOS-106	0.99996	0	0	0	4e-05	0
216	MOS-108	0.99368	2e-05	0.0004	0.00084	0.00504	1e-05
217	MOS-109	0.99994	0	0	0	6e-05	0
218	MOS-115	0.99975	0	1e-05	2e-05	0.00022	0
219	MOS-196	0.99991	0	0	0	8e-05	0
220	PF-002	0.97537	0.00106	0.00322	0.00407	0.0161	0.00017
221	PF-003	0.99996	0	0	0	4e-05	0
222	PF-004	0.99995	0	0	0	5e-05	0
223	PF-012	0.99991	0	0	0	9e-05	0
224	PF-013	0.99948	0	3e-05	3e-05	0.00047	0
225	PF-018	0.99947	0	1e-05	4e-05	0.00048	0
226	SA-002	0.99954	0	1e-05	6e-05	0.0004	0
227	SA-003	0.99998	0	0	0	2e-05	0
228	SA-004	0.99959	0	4e-05	4e-05	0.00033	0
229	SA-006	0.99974	0	2e-05	2e-05	0.00022	0
230	SA-009	0.99993	0	0	0	7e-05	0
231	SA-010	0.99831	3e-05	0.00017	0.00058	0.00088	3e-05
232	SA-011	0.99995	0	0	0	5e-05	0
233	SA-014	0.99968	0	1e-05	4e-05	0.00027	0
234	SA-022	0.99993	0	0	0	7e-05	0
235	SA-023	0.99998	0	0	0	2e-05	0
236	SA-024	0.99997	0	0	0	3e-05	0
237	SA-025	0.99997	0	0	0	3e-05	0
238	SA-026	0.99997	0	0	0	3e-05	0
239	SA-027	0.99994	0	0	0	5e-05	0
240	UA-007	0.99986	0	0	1e-05	0.00013	0
241	UA-019	0.99888	9e-05	0.00015	0.00016	0.00071	1e-05
242	UA-025	0.99998	0	0	0	2e-05	0
243	AWS-108	0.99996	0	0	0	4e-05	0
244	AWS-536	0.99985	0	0	0	0.00014	0
245	LMB-001	0.99722	0.00062	0.00028	0.00037	0.00148	2e-05
246	LMB-019	0.99913	0	0	8e-05	0.00079	0
247	LMB-021	0.99999	0	0	0	1e-05	0
248	LMB-031	0.99999	0	0	0	1e-05	0
249	LMB-053	0.99999	0	0	0	1e-05	0
250	LMB-055	0.9918	0.00456	0.00067	0.00097	0.00188	0.00013
251	MIS-047	0.9993	0	3e-05	5e-05	0.00063	0
252	354-001	0	0.9971	1e-05	0.00054	0	0.00235
253	354-002	0	0.96742	0.00019	0.01389	1e-05	0.01849
254	354-003	0	0.99989	0	1e-05	0	0.00011
255	354-004	0	0.99997	0	0	0	3e-05
256	354-005	0	0.99974	0	1e-05	0	0.00024
257	354-007	0	0.99871	4e-05	0.00024	0	0.001
258	354-008	0	0.99987	0	0	0	0.00013
259	354-010	0	0.99944	0	2e-05	0	0.00054
260	354-012	0	0.93624	0.00876	0.02187	0.00036	0.03277
261	354-013	7e-05	0.92543	0.03587	0.01741	0.00411	0.01712
262	354-014	0	0.99966	0	2e-05	0	0.00031
263	354-015	0	0.99975	0	1e-05	0	0.00024
264	354-016	0	0.99969	1e-05	3e-05	0	0.00027
265	354-017	0	0.99921	2e-05	4e-05	0	0.00072
266	354-018	0	0.99567	0.00079	0.00082	2e-05	0.0027
267	354-019	0	0.99993	0	0	0	7e-05
268	354-020	0	0.99984	0	0	0	0.00016
269	354-021	0	0.99193	0.00105	0.00339	0.00022	0.0034
270	354-022	0	0.99866	0.00014	0.00013	0	0.00107
271	354-023	0	0.98046	0.0033	0.00438	6e-05	0.01181
272	354-025	0	0.99988	0	1e-05	0	0.00011
273	354-026	0	0.99991	0	0	0	9e-05
274	354-027	0	0.99937	0	6e-05	0	0.00057
275	354-028	0	0.99983	0	1e-05	0	0.00016
276	354-030	0	0.99491	2e-05	0.00101	0	0.00405
277	354-031	0	0.99392	6e-05	0.0024	1e-05	0.00361
278	354-032	0	0.99832	0	6e-05	0	0.00162
279	354-033	0	0.99995	0	0	0	5e-05
280	354-034	0	0.99993	0	0	0	6e-05
281	354-035	0	0.99771	0	0.00098	0	0.00131
282	354-036	0	0.99973	0	1e-05	0	0.00026
283	354-038	0	0.99902	0	0.0002	0	0.00077
284	RSS-001	0	0.99964	0	2e-05	0	0.00034
285	RSS-002	0	0.99982	0	1e-05	0	0.00017
286	RSS-003	0	0.99894	8e-05	5e-05	0	0.00092
287	RSS-004	0	0.99858	1e-05	0.00032	0	0.00109
288	RSS-005	0	0.99957	0	3e-05	0	0.0004
289	RSS-006	0	0.99948	0	5e-05	0	0.00048
290	RSS-007	0	0.99961	1e-05	2e-05	0	0.00037
291	RSS-010	0	0.99986	0	1e-05	0	0.00014
292	RSS-012	0	0.99777	8e-05	0.00029	0	0.00187
293	RSS-013	0	0.99973	0	1e-05	0	0.00026
294	RSS-014	0	0.99985	0	1e-05	0	0.00014
295	RSS-015	0	0.99888	4e-05	0.00017	0	0.00091
296	RSS-016	0	0.99948	0	4e-05	0	0.00048
297	RSS-017	0	0.99506	2e-05	0.00074	0	0.00418
298	RSS-018	0	0.9999	0	0	0	0.0001
299	RSS-019	0	0.99998	0	0	0	2e-05
300	RSS-020	0	0.9999	0	0	0	0.0001
301	RSS-021	0	0.99907	0	9e-05	0	0.00084
302	RSS-022	0	0.99948	0	2e-05	0	0.0005
303	RSS-023	0	0.99995	0	0	0	5e-05
304	RSS-024	0	0.98373	0.00404	0.00351	0.00011	0.00861
305	RSS-027	0	0.99982	0	0	0	0.00017
306	RSS-028	0	0.99772	8e-05	0.00066	1e-05	0.00153
307	RSS-029	0	0.99985	0	0	0	0.00015
308	RSS-030	0	0.99983	0	0	0	0.00017
309	Sturg-0816	0	0.99855	2e-05	0.00027	0	0.00116
310	Sturg-1338	0	0.99996	0	0	0	4e-05
311	Sturg-1887	0	0.99976	0	2e-05	0	0.00022
312	Sturg-1888	0	0.99859	6e-05	0.00024	0	0.00111
313	Sturg-1891	0	0.99966	0	1e-05	0	0.00033
314	Sturg-2125	0	0.99988	0	0	0	0.00012
315	Sturg-2129	0	0.99948	1e-05	3e-05	0	0.00048
316	Sturg-2307	0	0.99986	0	0	0	0.00013
317	Sturg-2314	0	0.9995	0	6e-05	0	0.00044
318	Sturg-2928	0	0.99885	0.00015	0.00011	0	0.00089
319	Sturg-2930	0	0.99981	0	1e-05	0	0.00018
320	Sturg-2931	0	0.99967	1e-05	3e-05	0	0.0003
321	Sturg-2939	0	0.99699	0.00011	0.00028	0	0.00263
322	Sturg-2940	0	0.99995	0	0	0	5e-05
323	Sturg-2943	0	0.99978	1e-05	1e-05	0	0.00021
324	Sturg-2968	0	0.99908	5e-05	0.0001	0	0.00077
325	Sturg-2980	0	0.99995	0	0	0	5e-05
326	Sturg-2981	0	0.97892	7e-05	0.00357	0	0.01743
327	Sturg-2982	0	0.99585	0.00048	0.00126	3e-05	0.00238
328	Sturg-2983	0	0.99975	0	1e-05	0	0.00024
329	Sturg-2990	0	0.99837	0.0002	0.00011	0	0.00131
330	Sturg-3001	0	0.99971	0	1e-05	0	0.00028
331	Sturg-3005	0	0.99906	0	0.00011	0	0.00083
332	Sturg-3006	0	0.99988	0	0	0	0.00012
333	Sturg-3007	0	0.9992	0	5e-05	0	0.00075
334	Sturg-3009	0	0.99932	9e-05	5e-05	0	0.00053
335	Sturg-3010	0	0.99935	3e-05	3e-05	0	0.00059
336	Sturg-3011	0	0.9991	0	0.00012	0	0.00079
337	Sturg-3012	0	0.99995	0	0	0	5e-05
338	Sturg-3014	0	0.99957	0	3e-05	0	0.0004
339	Sturg-3035	0	0.99689	0.00018	0.00088	1e-05	0.00204
340	Sturg-3036	0	0.99992	0	0	0	8e-05
341	Sturg-3037	0	0.99978	0	1e-05	0	0.0002
342	Sturg-3038	0	0.99976	0	1e-05	0	0.00023
343	Sturg-3039	0	0.99968	0	1e-05	0	0.00032
344	Sturg-3040	0	0.99789	0.00075	0.00013	0	0.00123
345	Sturg-3041	0	0.99977	0	1e-05	0	0.00022
346	Sturg-3042	0	0.99996	0	0	0	3e-05
347	Sturg-3045	0	0.99985	0	0	0	0.00014
348	Sturg-3046	0	0.99956	0	3e-05	0	0.00041
349	Sturg-3047	0	0.99997	0	0	0	3e-05
350	Sturg-3048	0	0.99969	0	3e-05	0	0.00028
351	Sturg-3050	0	0.99921	0	8e-05	0	0.00071
352	Sturg-3051	0	0.99964	0	2e-05	0	0.00034
353	Sturg-3052	0	0.99882	4e-05	0.0002	0	0.00094
354	Sturg-3054	0	0.9999	0	0	0	0.0001
355	Sturg-3446	0	0.99918	1e-05	0.00015	0	0.00067
356	Sturg-3582	0	0.99868	0	6e-05	0	0.00126
357	Sturg-3746	0	0.9999	0	0	0	0.0001
358	Sturg-3801	0	0.99983	0	1e-05	0	0.00016
359	Sturg-3806	0	0.99995	0	0	0	5e-05
360	Sturg-3808	0	0.99874	0.00013	8e-05	0	0.00105
361	Sturg-3817	0	0.9994	0	7e-05	0	0.00053
362	Sturg-3820	0	0.99551	0.00012	0.00128	1e-05	0.00308
363	Sturg-3829	0	0.99983	1e-05	1e-05	0	0.00016
364	Sturg-3830	0	0.99998	0	0	0	2e-05
365	Sturg-3831	0	0.99966	0	0	0	0.00033
366	Sturg-3832	0	0.99975	0	2e-05	0	0.00023
367	Sturg-3833	2e-05	0.99164	7e-05	0.00477	4e-05	0.00346
368	Sturg-3836	0	0.99822	0	0.0006	0	0.00117
369	Sturg-3841	0	0.99199	0.00046	0.00233	2e-05	0.0052
370	Sturg-3876	0	0.99988	0	0	0	0.00011
371	Sturg-3878	0	0.99994	0	0	0	6e-05
372	Sturg-3881	0	0.9997	0	2e-05	0	0.00027
373	Sturg-3902	0	0.99968	0	2e-05	0	0.0003
374	Sturg-3933	0	0.98973	0.0003	0.00476	3e-05	0.00518
375	Sturg-6251	0	0.99599	8e-05	0.00095	0	0.00298
376	Sturg-6260	0	0.99992	0	0	0	8e-05
377	Sturg-6270	0	0.99972	1e-05	1e-05	0	0.00026
378	Sturg-6281	0	0.99994	0	0	0	6e-05
379	Sturg-7541	0	0.9983	3e-05	0.00034	0	0.00133
380	Sturg-7543	0	0.99842	2e-05	0.00025	0	0.00131
381	Sturg-7555	0	0.99891	0	0.00019	0	0.0009
382	Sturg-7569	0	0.99684	0.00031	0.00067	1e-05	0.00216
383	Sturg-7582	0	0.99983	0	0	0	0.00016
384	Sturg-7584	0	0.99722	1e-05	0.00014	0	0.00263
385	RSS-031	0	0.99999	0	0	0	1e-05
386	RSS-032	0	0.99992	0	0	0	8e-05
387	RSS-033	0	0.99995	0	0	0	5e-05
388	RSS-034	0	0.99997	0	0	0	3e-05
389	RSS-035	0	0.99936	0	6e-05	0	0.00058
390	RSS-036	0	0.99992	0	0	0	8e-05
391	RSS-037	0	0.95411	4e-05	0.03327	4e-05	0.01255
392	RSS-038	0	0.99979	0	1e-05	0	0.00021
393	RSS-039	0	0.99995	0	0	0	5e-05
394	RSS-040	0	0.99994	0	0	0	6e-05
395	RSS-041	0	0.9999	0	0	0	0.0001
396	RSS-042	0	0.99987	0	1e-05	0	0.00013
397	RSS-043	0	0.99949	1e-05	2e-05	0	0.00049
398	RSS-044	0	0.99997	0	0	0	3e-05
399	RSS-045	0	0.99957	0	2e-05	0	0.00041
400	RSS-046	0	0.99942	0	6e-05	0	0.00052
401	RSS-048	0	0.99999	0	0	0	1e-05
402	RSS-049	0	0.99989	0	0	0	0.0001
403	RSS-050	0	0.99886	1e-05	0.00022	0	0.00092
404	RSS-051	0	0.99982	0	1e-05	0	0.00018
405	RSS-052	0	0.9966	0.00063	0.00047	1e-05	0.00229
406	RSS-053	0	0.99986	0	0	0	0.00013
407	RSS-054	0	0.99772	0	0.00047	0	0.00181
408	RSS-055	0	0.99995	0	0	0	4e-05
409	RSS-061	0	0.99997	0	0	0	3e-05
410	RSS-062	1e-05	0.9971	0.00062	0.00061	5e-05	0.00162
411	RSS-063	0	0.99981	0	1e-05	0	0.00019
412	RSS-064	0	0.99945	0	3e-05	0	0.00052
413	RSS-065	0	0.99925	0	6e-05	0	0.00069
414	RSS-066	0	0.9993	3e-05	8e-05	0	0.00059
415	ST-001	0	0.99999	0	0	0	1e-05
416	ST-002	0	0.9999	0	0	0	9e-05
417	ST-005	0	0.99789	0.00039	0.00015	0	0.00157
418	ST-006	0	0.99999	0	0	0	1e-05
419	ST-008	0	0.9985	9e-05	0.00033	0	0.00109
420	ST-009	0	0.99994	0	0	0	6e-05
421	ST-010	0	0.99287	0.00271	0.00111	9e-05	0.00322
422	ST-012	0	0.9996	1e-05	2e-05	0	0.00037
423	ST-013	0	0.99999	0	0	0	1e-05
424	ST-014	0	0.99944	0	5e-05	0	0.00051
425	ST-016	0	0.99995	0	0	0	5e-05
426	ST-017	0	0.99994	0	0	0	6e-05
427	ST-018	0	0.9998	0	1e-05	0	0.00019
428	ST-025	0	0.99949	0	8e-05	0	0.00044

[truncated: 13 more sheets: TableS9, TableS10, TableS11, TableS12, TableS13, TableS14, TableS15, TableS16, TableS17, TableS18, TableS19, TableS20, TableS21]
